# Supplementary material for: Development of an invasion score based on metastasis-related pathway activity profiles for identifying invasive molecular subtypes of lung adenocarcinoma
Source: Sci Rep. 2024 Jan 19;14:1692. doi: 10.1038/s41598-024-51681-9 (PMC10799059; doi:10.1038/s41598-024-51681-9)
Supplement: Supplementary file 3 — Supplementary Tables. [file 41598_2024_51681_MOESM3_ESM.xlsx]

## Sheet: Supplementary Table.1
Publicly available datasets used for this study
Datasets	Source
TCGA-LUAD	UCSC Xena (xenabrowser.net)
GSE31210	https://www.ncbi.nlm.nih.gov/geo/query/acc.cgi?acc=GSE31210
GSE50081	https://www.ncbi.nlm.nih.gov/geo/query/acc.cgi?acc=GSE50081
GSE72094	https://www.ncbi.nlm.nih.gov/geo/query/acc.cgi?acc=GSE72094
GSE42127	https://www.ncbi.nlm.nih.gov/geo/query/acc.cgi?acc=GSE42127
GSE166722	https://www.ncbi.nlm.nih.gov/geo/query/acc.cgi?acc=GSE166722
GSE27717	https://www.ncbi.nlm.nih.gov/geo/query/acc.cgi?acc=GSE27717
GSE202859	https://www.ncbi.nlm.nih.gov/geo/query/acc.cgi?acc=GSE202859
GSE136935	https://www.ncbi.nlm.nih.gov/geo/query/acc.cgi?acc=GSE136935
CCLE	https://sites.broadinstitute.org/ccle/

## Sheet: Supplementary Table.2
Metastasis-associated pathway gene sets
AIGNER_ZEB1_TARGETS	ALONSO_METASTASIS_DN	ALONSO_METASTASIS_EMT_DN	ALONSO_METASTASIS_EMT_UP	ALONSO_METASTASIS_NEURAL_UP	ALONSO_METASTASIS_UP	BIDUS_METASTASIS_DN	BIDUS_METASTASIS_UP	CHANDRAN_METASTASIS_DN	CHANDRAN_METASTASIS_TOP50_DN	CHANDRAN_METASTASIS_TOP50_UP	CHANDRAN_METASTASIS_UP	COULOUARN_TEMPORAL_TGFB1_SIGNATURE_DN	COULOUARN_TEMPORAL_TGFB1_SIGNATURE_UP	CROMER_METASTASIS_DN	CROMER_METASTASIS_UP	CROMER_TUMORIGENESIS_DN	CROMER_TUMORIGENESIS_UP	DE_YY1_TARGETS_DN	DE_YY1_TARGETS_UP	EHLERS_ANEUPLOIDY_DN	EHLERS_ANEUPLOIDY_UP	GILDEA_METASTASIS	HAN_SATB1_TARGETS_DN	HAN_SATB1_TARGETS_UP	ITO_PTTG1_TARGETS_DN	ITO_PTTG1_TARGETS_UP	JI_METASTASIS_REPRESSED_BY_STK11	KAUFFMANN_DNA_REPAIR_GENES	KAUFFMANN_DNA_REPLICATION_GENES	KAUFFMANN_MELANOMA_RELAPSE_DN	KAUFFMANN_MELANOMA_RELAPSE_UP	KEGG_RENAL_CELL_CARCINOMA	KIM_RESPONSE_TO_TSA_AND_DECITABINE_DN	KIM_RESPONSE_TO_TSA_AND_DECITABINE_UP	KREPPEL_CD99_TARGETS_DN	LANDEMAINE_LUNG_METASTASIS	LE_SKI_TARGETS_DN	LE_SKI_TARGETS_UP	LEE_METASTASIS_AND_ALTERNATIVE_SPLICING_DN	LEE_METASTASIS_AND_ALTERNATIVE_SPLICING_UP	LEE_METASTASIS_AND_RNA_PROCESSING_UP	LIAO_HAVE_SOX4_BINDING_SITES	LIAO_METASTASIS	MCCABE_BOUND_BY_HOXC6	MCCABE_HOXC6_TARGETS_CANCER_DN	MCCABE_HOXC6_TARGETS_CANCER_UP	ODONNELL_METASTASIS_DN	ODONNELL_METASTASIS_UP	ONDER_CDH1_SIGNALING_VIA_CTNNB1
https://www.gsea-msigdb.org/gsea/msigdb/human/geneset/AIGNER_ZEB1_TARGETS	https://www.gsea-msigdb.org/gsea/msigdb/human/geneset/ALONSO_METASTASIS_DN	https://www.gsea-msigdb.org/gsea/msigdb/human/geneset/ALONSO_METASTASIS_EMT_DN	https://www.gsea-msigdb.org/gsea/msigdb/human/geneset/ALONSO_METASTASIS_EMT_UP	https://www.gsea-msigdb.org/gsea/msigdb/human/geneset/ALONSO_METASTASIS_NEURAL_UP	https://www.gsea-msigdb.org/gsea/msigdb/human/geneset/ALONSO_METASTASIS_UP	https://www.gsea-msigdb.org/gsea/msigdb/human/geneset/BIDUS_METASTASIS_DN	https://www.gsea-msigdb.org/gsea/msigdb/human/geneset/BIDUS_METASTASIS_UP	https://www.gsea-msigdb.org/gsea/msigdb/human/geneset/CHANDRAN_METASTASIS_DN	https://www.gsea-msigdb.org/gsea/msigdb/human/geneset/CHANDRAN_METASTASIS_TOP50_DN	https://www.gsea-msigdb.org/gsea/msigdb/human/geneset/CHANDRAN_METASTASIS_TOP50_UP	https://www.gsea-msigdb.org/gsea/msigdb/human/geneset/CHANDRAN_METASTASIS_UP	https://www.gsea-msigdb.org/gsea/msigdb/human/geneset/COULOUARN_TEMPORAL_TGFB1_SIGNATURE_DN	https://www.gsea-msigdb.org/gsea/msigdb/human/geneset/COULOUARN_TEMPORAL_TGFB1_SIGNATURE_UP	https://www.gsea-msigdb.org/gsea/msigdb/human/geneset/CROMER_METASTASIS_DN	https://www.gsea-msigdb.org/gsea/msigdb/human/geneset/CROMER_METASTASIS_UP	https://www.gsea-msigdb.org/gsea/msigdb/human/geneset/CROMER_TUMORIGENESIS_DN	https://www.gsea-msigdb.org/gsea/msigdb/human/geneset/CROMER_TUMORIGENESIS_UP	https://www.gsea-msigdb.org/gsea/msigdb/human/geneset/DE_YY1_TARGETS_DN	https://www.gsea-msigdb.org/gsea/msigdb/human/geneset/DE_YY1_TARGETS_UP	https://www.gsea-msigdb.org/gsea/msigdb/human/geneset/EHLERS_ANEUPLOIDY_DN	https://www.gsea-msigdb.org/gsea/msigdb/human/geneset/EHLERS_ANEUPLOIDY_UP	https://www.gsea-msigdb.org/gsea/msigdb/human/geneset/GILDEA_METASTASIS	https://www.gsea-msigdb.org/gsea/msigdb/human/geneset/HAN_SATB1_TARGETS_DN	https://www.gsea-msigdb.org/gsea/msigdb/human/geneset/HAN_SATB1_TARGETS_UP	https://www.gsea-msigdb.org/gsea/msigdb/human/geneset/ITO_PTTG1_TARGETS_DN	https://www.gsea-msigdb.org/gsea/msigdb/human/geneset/ITO_PTTG1_TARGETS_UP	https://www.gsea-msigdb.org/gsea/msigdb/human/geneset/JI_METASTASIS_REPRESSED_BY_STK11	https://www.gsea-msigdb.org/gsea/msigdb/human/geneset/KAUFFMANN_DNA_REPAIR_GENES	https://www.gsea-msigdb.org/gsea/msigdb/human/geneset/KAUFFMANN_DNA_REPLICATION_GENES	https://www.gsea-msigdb.org/gsea/msigdb/human/geneset/KAUFFMANN_MELANOMA_RELAPSE_DN	https://www.gsea-msigdb.org/gsea/msigdb/human/geneset/KAUFFMANN_MELANOMA_RELAPSE_UP	https://www.gsea-msigdb.org/gsea/msigdb/human/geneset/KEGG_RENAL_CELL_CARCINOMA	https://www.gsea-msigdb.org/gsea/msigdb/human/geneset/KIM_RESPONSE_TO_TSA_AND_DECITABINE_DN	https://www.gsea-msigdb.org/gsea/msigdb/human/geneset/KIM_RESPONSE_TO_TSA_AND_DECITABINE_UP	https://www.gsea-msigdb.org/gsea/msigdb/human/geneset/KREPPEL_CD99_TARGETS_DN	https://www.gsea-msigdb.org/gsea/msigdb/human/geneset/LANDEMAINE_LUNG_METASTASIS	https://www.gsea-msigdb.org/gsea/msigdb/human/geneset/LE_SKI_TARGETS_DN	https://www.gsea-msigdb.org/gsea/msigdb/human/geneset/LE_SKI_TARGETS_UP	https://www.gsea-msigdb.org/gsea/msigdb/human/geneset/LEE_METASTASIS_AND_ALTERNATIVE_SPLICING_DN	https://www.gsea-msigdb.org/gsea/msigdb/human/geneset/LEE_METASTASIS_AND_ALTERNATIVE_SPLICING_UP	https://www.gsea-msigdb.org/gsea/msigdb/human/geneset/LEE_METASTASIS_AND_RNA_PROCESSING_UP	https://www.gsea-msigdb.org/gsea/msigdb/human/geneset/LIAO_HAVE_SOX4_BINDING_SITES	https://www.gsea-msigdb.org/gsea/msigdb/human/geneset/LIAO_METASTASIS	https://www.gsea-msigdb.org/gsea/msigdb/human/geneset/MCCABE_BOUND_BY_HOXC6	https://www.gsea-msigdb.org/gsea/msigdb/human/geneset/MCCABE_HOXC6_TARGETS_CANCER_DN	https://www.gsea-msigdb.org/gsea/msigdb/human/geneset/MCCABE_HOXC6_TARGETS_CANCER_UP	https://www.gsea-msigdb.org/gsea/msigdb/human/geneset/ODONNELL_METASTASIS_DN	https://www.gsea-msigdb.org/gsea/msigdb/human/geneset/ODONNELL_METASTASIS_UP	https://www.gsea-msigdb.org/gsea/msigdb/human/geneset/ONDER_CDH1_SIGNALING_VIA_CTNNB1
CD24	ACKR2	CDH10	ANLN	AKT1S1	ACADM	ABHD17A	ADNP	ACYP2	ABI2	AK4	ABHD5	ABCB1	AFP	ACTA1	ACVR1B	ADH7	ACTN1	AGGF1	CDKN1C	ANO6	ALDH3A2	ADIRF	ABCD1	ACAA1	ARHGAP1	AKR1C3	AREG	ABL1	ABCF2	CRY2	BLM	AKT1	BCL2L10	ADIRF	BCL2L2	ANP32E	COL18A1	ADAMTS1	ABCC4	ADRA1A	ACIN1	AKR1B10	ACTN4	ABCA6	AP1M2	AGPAT3	AP1S1	ADCY8	ACKR1
CDH1	AKAP13	EDN2	APLP2	APLP2	ACSL3	ACACB	AGAP1	ADIRF	AGGF1	AR	ACSM3	ABCC3	ALS2	ADIRF	ARHGDIB	ALDH3A1	APOBEC3B	ANGPT1	CHIT1	CA14	ALOX5AP	AKR1C3	ABL1	ACAT2	ARHGDIA	ALCAM	BDKRB2	ALKBH1	ACHE	ENDOV	BRCA1	AKT2	CA5BP1	AOPEP	EBF1	C1orf210	DLX4	ADAMTS6	ADAMTS13	ANKS1A	BOP1	ALDH18A1	ADAM33	ABCC13	ARIH1	ARHGAP33	BDH1	ARHGAP33	ACTA2
CDH11	BCL2L10	PAPPA	CD63	CD63	ADK	ACADS	AMD1	AHI1	AHI1	BASP1	ADAM10	ACSL3	AMD1	AFG3L2	ATRX	ALDH9A1	BMP1	ANXA1	CNR2	CNIH4	ATR	ARHGDIB	ACSF2	ACO2	EIF4A1	CALU	CD24	ALKBH2	BLM	N4BP2	BRIP1	AKT3	FAM120A	AQP3	HIPK3	C21orf91	EFEMP1	AGR2	API5	ANKS1B	COIL	CCDC97	ADAMTS5	ACKR3	CHCHD5	BCO2	CCKAR	ARHGEF7	ADRB2
CDH3	CDH10	PCDH9	CDH2	CHN1	ADSL	ACTN1	ANKRD54	AHNAK2	ANXA11	CBX4	ADAM17	ACVR1	ARHGAP29	ALDH4A1	BEX4	APOD	CCL3	APC	CSF2	FZD9	BCL2L2	BST2	ADAM15	ADARB1	FSCN1	CXCL14	CEACAM6	ALKBH3	BRCA1	NFIA	CCNH	ARAF	GSK3A	ARL14	INSIG1	CALB2	FHL1	AKR1C3	CEBPG	BCL2A1	CSTF1	CHFR	ADSL	ACTR10	ERRFI1	CBFA2T2	CHAF1B	ATP6V1C1	AGTR1
CDH4	CYP19A1	WNT2	CLIC4	EMP1	AK4	AHR	ARPP19	ALDH7A1	APCDD1	CELF1	ADD1	ACVR1B	ASNS	ALDOA	BMI1	AQP3	CHST2	ARIH1	DAPK2	GABRB3	CAST	CAVIN3	ADAMTS1	ADGRE1	ITGA5	DKK3	CNTN1	APEX1	CCL2	TERF2	CDC45	ARNT	HFE	ATF3	KIF21B	CDH3	ID4	CD44	CELSR2	BID	DHX16	CKMT1B	AEBP1	ADH6	GTF2H3	CD6	DLG3	BASP1	ANOS1
CLDN7	CYP7B1		CTSB	ENC1	AKR7A2	AKAP13	ARX	ALKBH3	ARL5A	DDX17	AGO2	ALAS1	BCL2L14	ATP5F1A	BUB3	CEACAM1	COL11A1	BARD1	EMP1	GMPR	CCP110	COL5A2	ADGRE1	ADGRG6	PSMD2	GCLC	CYP1B1	APEX2	CCL3	TOM1L2	CDC6	ARNT2	MED27	BIK	KMT2A	CHODL	SOCS2	CDH11	CLK4	BMF	EXOSC8	CREB3L1	AGRN	AGBL3	IGFBP3	CRYBB3	DUT	BBC3	AOX1
CRB3	EDN2		CX3CR1	KIT	AKT1S1	AMY2B	ASF1B	ALOX15B	B3GALNT1	DENND11	AGO4	ALCAM	BCL3	ATP5F1D	C5orf15	CEACAM5	COL1A2	BDKRB2	GPX5	GPAT4	CGRRF1	CPQ	ADGRF1	ADM	PTTG1	GPNMB	DUSP4	APTX	CCL4		CENPF	BRAF	PACSIN3	CABYR	RABGAP1L	CHRM3	TFPI2	ENPP2	COL9A3	BMP1	FBL	CTSC	AGTRAP	AGPAT3	MKKS	FGFR2	ENSA	BCO1	ARHGAP22
CXADR	EPS15		DSG2	L1CAM	ALDH1A2	ANO10	ATF2	AMD1	BOC	EIF1AX	AIG1	ALDH1A1	BHLHE40	BAIAP2	CCND3	CEACAM6	COL3A1	BTG4	H4C12	LY6E	CLK4	DUSP4	ADGRG1	ADSL	RHOG	HOXD8	EPAS1	ATM	CD209		CHAF1A	CDC42	RPL10	CCN5		DSC2		HMGA2	CSF3	BNIP3	GEMIN5	DHRS13	AKR1B10	AK8	MRPL52	GDPD2	ETV2	BCORL1	BEX4
DMKN	FOXO1		EDNRB	MAGEA6	ANLN	APOL6	ATP6V0A2	AMDHD2	C12orf57	ENTR1	AK4	ALDH3A2	BTG1	BMP1	CD164	CLEC3B	COL4A2	CALD1	IL19	NCS1	COX6A2	FN1	ADGRG6	AHI1	RRAS	SLC2A3	F2RL1	ATP23	CD28		CHEK1	CREBBP	SUCLG2	CD70		ELAC1		HSPB8	CSNK2A1	BTK	GRSF1	DKK1	ALDH18A1	AKAP10	OGFOD1	GLG1	GRK6	CA6	BGN
DSC2	GIMAP6		EMP1	MAL	ANO6	AQP1	AURKA	ANKH	CHMP4B	G3BP1	AP2B1	ALDOB	C9orf72	C11orf80	CD46	CLU	COL5A2	CAPZA2	L3MBTL1	PRELP	CWC27	GBP1	ADPRM	AIFM2		ST13	FGB	ATR	CDC34		CHEK2	CRK	TMEM63A	CDA		FERMT1		ITGB4	CYP19A1	C6	HNRNPA2B1	FHOD3	ALDOA	ALDH18A1	PAK2	GLRA3	HLA-DOB	CACNB4	BIN1
DSP	IDS		ENC1	MITF	APEX1	ARHGAP6	AZI2	ANO7	CIRBP	GIT1	AR	ARHGAP6	CCN2	CAV1	CDH11	COX6A2	CXCL1	CASP8AP2	MTSS1	PTRH2	EEF1A1	GLIPR1	AGPAT4	AK4		THBS1	GDF15	ATRX	CDC45		CTBP2	CRKL		CDCP1		HORMAD1		KRT19	DHRS2	CAMK1	PA2G4	FOXQ1	ALPK3	ALDH3A2	PAWR	HOXC6	HLF	CDH6	BIRC3
EPCAM	IFI44L		FGG	PDGFRA	APLP2	ATP8B4	AZIN1	ANTXR2	CRYBG1	GNL3L	ARHGAP1	ARID3A	CHMP4C	CAV2	CECR7	ECM1	CXCL8	CCNE2	NGFR	RNF144A	ERMAP	HNMT	AGR2	ALDOC		UGT1A6	GLRX	BLM	CDC6		DCLRE1A	CUL2		CDKN1A		ITGB8		NRG1	DVL3	CCBE1	PABPC1	GNG4	AMMECR1	ALKBH1	PDS5B	HSPB2	IFT74	CEACAM21	C3
EPPK1	LFNG		FZD1	PMP22	ARID5B	BIN1	BCL7A	ANXA11	CRYL1	GRB2	ATG4D	ARID5B	CLDN4	CEBPZ	CELSR1	EMP1	DEFB4A	CCNG1	NPY		EXTL2	IFI16	AK4	ALG12			ID4	BRCA1	CDC7		DEK	EGLN1		CDO1		LARGE2		NRP1	EIF2AK1	CCN1	PPIG	GPRC5B	ANKRD10	AMBRA1	PIEZO1	IGLL1	ISG20	CEP164	CADM3
F11R	LINC00906		HMMR	PTPRZ1	ASH2L	BRMS1	BIRC5	APCDD1	EFHD2	GRINA	ATXN2	BAG3	CLIC4	CELSR1	CNN3	FHL1	FAP	CCNL1	PRSS16		FBXO33	IFI27	AKAP1	ALG13			ITGB5	BRCA2	CDK2		EME1	EGLN2		CLDN7		ODF2L		S100A4	EIF4G2	CEACAM1	RAE1	GYG1	ANKRD46	AMELY	PLCB3	L1CAM	KRT13	CIDEC	CCNG2
GJB2	LRRC2		ITGAV	S100A10	ATL3	BRWD1	BPTF	ARHGAP27	ETHE1	H2AZ2	BASP1	BMPR2	CPD	CKB	CNOT2	GMDS	FN1	CD2AP	RFC1		FERMT2	IGFBP4	AKR1C3	ANKRD1			LGSN	BRIP1	CDK2AP1		EXO1	EGLN3		CLIC3		PAQR3		SERPINE2	ERCC6	COL4A6	RNGTT	HIC2	ANKRD52	ANGPT1	PSEN1	MEG3	MAPK13	CNNM2	CD82
GJB3	NTF4		L1CAM	SDCBP	ATP5MGL	C14orf28	BUB1	ARHGEF10	FOS	HSP90AA1	BCL2	C1orf115	CRCT1	COL17A1	CTNNB1	GNE	G0S2	CDC27	SMG1P5		FKBP3	IGFBP5	ALDH3A2	ANOS1			LTBP1	CCNH	CENPE		FANCA	ELOB		CLU		PLEKHG4		SNAI2	ERGIC1	COL6A2	SLBP	HSPBAP1	ANXA2	ANKRD9	RAB9A	MSRA	MYCN	CNPY4	CD83
MAL2	OLIG2		LUM	SELENOP	ATP6V0B	C3orf85	C5orf22	ARL5A	G3BP1	HSPD1	BOD1L1	CA8	CSNK1E	CUL1	CXCL8	HLA-DQB1	IFI6	CDK1	SMPD3		FNDC3A	KRT19	ALDH6A1	ANTXR1			MAP7	CDK7	CENPF		FANCD2	ELOC		CNN1		PTEN		SPHK1	FCHO1	COL7A1		HUNK	AP1S2	ANO4	SPTLC2	NKX2-1	NOL12	COL2A1	CDH11
MARVELD2	PAPPA		MFAP1	SETX	ATP6V0D1	CCR10	CAND1	ARMCX1	IER2	IBTK	BPTF	CBS	CXCL1	DDB2	CXCR4	HOPX	IL1B	CLIC4	TACSTD2		HAUS4	MPZL2	AMFR	AP1M2			MTUS1	CDKN1A	CHAF1A		FANCG	EP300		COL3A1		SIKE1			GRB14	CSNK1E		INTS8	ARFGAP1	AP1M2	SRP14	ODAD3	NTRK2	CORO2B	COL1A2
MPZL2	PAXX		MMP2		ATRAID	CD34	CBFB	ASAP3	INTS11	IRF2BP2	BTNL9	CCDC85A	CXCL10	DTX2	DEK	IL1RN	IL6	CSNK1G3	TRIM31		ID2	MYL9	ANAPC5	APOC1			NEDD9	CETN2	CHAF1B		GINS2	EPAS1		COLEC11		SPSB1			GSTM3	CTSV		LAMB1	ARFGEF3	APBB1	TBC1D9	OTUD5	RIBC2	DENND2A	COL6A3
MUC1	PCDH9		PFN1		BCCIP	CFLAR	CBLL1	ASB2	KCTD3	JPT1	CAMSAP1	CDA	DDIT4	DUSP7	DEPP1	KRT13	KRT16	CUL5	WNT1		MACROH2A2	PTX3	ANKLE2	APOL2			NPTX1	CETN3	CHRAC1		GMNN	ETS1		CSPG5		TFCP2L1			GTF2H1	DAP3		MAP4	ARG2	APOH	TSEN34	PDE4DIP	RPL35A	DRG2	CREB3L1
OCLN	REST		PRKCA		BRK1	CHPF2	CCDC15	ATF3	MAGED2	KMT2E	CBX4	CHKA	DDR1	EIF3K	DYRK1A	KRT15	KRT17	CYLD			MBNL1	RAC2	ANKRD6	APOL3			PBX1	CHAF1A	CHTF18		GTF2H2	FH		CST6		UGT8			HYAL1	DDR1		MYEF2	ARHGAP4	APPBP2		PDGFRA	SMAD6	EDA	CREG1
PATJ	RGPD1		RAB1A		BTF3	CIRBP	CCDC47	AXIN2	MALAT1	KMT5B	CBX5	CHP1	DHX32	EPAS1	EID1	KRT4	LAMA3	DNTTIP2			MRPS25	SLC2A10	AP1G1	ARFGAP3			PON3	CHAF1B	CLEC4M		GTF2H3	FLCN		CXADR					LGR6	ELN		NAV3	ARHGEF1	ARFIP1		PICK1	TGM3	EPPIN	CXADR
PCDH7	SECISBP2		RAN		BZW1	CKMT2	CCDC57	AZGP1	MRC2	LARP1	CDK18	CLUH	DUSP4	FLAD1	ENPP2	MAL	LAMC2	DST			NEK1	SMARCA4	APOLD1	ARL8B			SIM2	CHEK1	CRYAB		HUS1	GAB1		CYP24A1					MAP2K5	F2R		NEIL3	ARHGEF2	ARHGAP19		PKD1P1	TTC9	ERBB4	CXCL1
PKP3	TCOF1		RRAGA		CA9	CLEC11A	CCNA2	B2M	MSRB2	METTL2B	CDK2	COL18A1	EMD	FLNB	FADS1	MSMB	LRRC15	ECT2			NIBAN1	SPARC	AQP3	ARMC8			SLC45A4	CHEK2	CTBP1		LAMTOR5	GRB2		CYP3A5					MAPT	FASTK		NPNT	ARNTL2	ARHGAP33		POM121	VSNL1	FAT1	CXCL2
PMEPA1	TOB2		SDCBP		CASP5	CLU	CCNB1	B3GALNT1	NOP53	MSI2	CDKN2D	CPN1	EPG5	FXYD3	FADS2	MUC1	LUM	EGF			NOP53	SRGN	AREG	ARNT2			TENT2	CIB1	CTBP2		MAD2L1	HGF		DAZL					NAE1	FAT1		NRP1	ASAP1	ARHGEF11		PTHLH		FGF1	CXCL8
PPL	WNT2		SELENOP		CAV1	CNRIP1	CCNB2	B3GALNT2	NR4A1	NOL8	CELF1	CTNND1	ERGIC1	GJB3	FCGRT	MUC4	MAGEA1	EGFR			PDGFD	TACSTD2	ARRB1	ARSA			TNS4	CRY1	CXCL8		MCM3	HIF1A		DBNDD2					NLRP1	FZD1		PAM	ASNS	ARID3B		RUNX1		GABRB3	DOCK10
SCEL			SERPINA3		CBFB	CORO1A	CCNY	BBOF1	NT5DC1	NUCKS1	CEP63	CXADR	EXOC7	GSTP1	FERMT2	MYH11	MAGEA3	ENC1			PHTF2	TAGLN	ASTN1	ASL				CRY2	CXCR6		MCM4	HRAS		DNAJB9					NR1H3	GAS2		PFKFB4	ASPH	ARIH1		SEPTIN7		GATA2	EFNA1
SFN			SMARCA1		CCT5	COX7A1	CDC23	BCAS1	PBXIP1	NUFIP2	CHORDC1	CXCL12	FCHO2	HSPA2	GABBR1	MYH2	MFAP2	EPAS1			PNMA1	TIMP3	ATMIN	ASPH				CSNK1D	DEK		MCM6	JUN		DNALI1					PCDHA12	GRK3		POU2AF1	ASRGL1	ARMH3		SH3D19		GPATCH2L	EPAS1
SH3YL1			SPA17		CD63	CPPED1	CDC6	BMP4	PHB2	PABPC1	CLDN5	CXXC5	FGD6	IGSF3	GANAB	MYL1	MMP1	EPHA3			PTEN	VAMP5	ATP8A1	ATG7				CSNK1E	DNTT		MCM7	KRAS		F2RL1					PCDHA5	HAPLN3		PTPN14	ATAD2	ARMH4		SLC36A1		HGH1	EPB41L4B
SHROOM3			SPARC		CDC5L	CTBP2	CDK1	BMP7	POMT1	PCBP2	CNTLN	CYP3A7	FOSL2	IMPA2	GHRH	NBEAL2	MMP10	EPS8			PTPRN2		BCKDHB	ATM				DCLRE1A	DUT		MSH2	MAP2K1		FAAH					PCDHAC2	HIPK2		RBM10	ATIC	ASAP1		UPB1		HOXC8	EPHB2
SYTL1			TUBA1A		CDH2	DAB2	CDK2AP1	BMPR1A	RAB34	RALA	COX19	CYP51A1	FOXQ1	ITGA3	GNS	NUCB2	MMP11	ERAP1			RABGGTB		BDNF	ATP11B				DCLRE1B	EGF		MSH6	MAP2K2		FADS3					PCDHGA12	IL12RB1		RCC2	ATP13A2	ASXL3		VPS11		IFNA4	ERMP1
TACSTD2			TUBA3C		CDKN1A	DDX24	CDYL	BOC	ROGDI	SOD1	CPEB4	DDX28	GGA3	ITGB4	GPR107	PGD	MMP12	ERBIN			RASIP1		BHLHE40	ATP13A2				DCLRE1C	EIF5A		NEIL3	MAPK1		FAM169A					PDCD2	IL3RA		SEMA3C	ATXN2L	ATM				INSL5	FBLN5
TMEM30B			TUBA4A		CDYL	DISP1	CEBPG	BTG2	RPS27L	TUBA1B	CRB2	DEPDC7	GJA5	JUP	HSF2	PLA2G2A	MMP3	FAS			RHOC		BST2	ATP13A3				DDB1	FEN1		OGG1	MAPK3		FAM242E					PHLDA2	ITGB5		SERPINE2	B3GALNT1	ATP13A4				IQCA1	FBN1
TSPAN1			TUBB3		CGA	DOK1	CENPA	C11orf52	SELENOM	UGT2B15	CSNK1G2	DGAT2	GNG13	KLF5	ID2	PPL	MMP9	FGF13			RPF2		C1orf112	ATRN				DDB2	GINS2		ORC4	MET		FAM50B					PPARD	L1CAM		SLC22A15	B3GAT3	ATP13A5				KCNJ5	FERMT2
TSPAN15			VCAN		CHCHD1	DTWD1	CENPF	C11orf80	SFRP1	YY1	DAZAP1	DHCR24	GRB7	KLK10	KDM5C	PSCA	MYO1B	FN1			RPL9		C1orf174	ATXN10				DMC1	GMNN		ORC6	NRAS		FBXO2					PTK2	LGALS1		SLC2A1	B3GNT5	ATP2A2				KLF12	FZD3
					CHCHD2	DUOX2	CENPN	CAB39L	SORBS2	ZNF587	DCAF7	DHCR7	GTSE1	LAD1	KIFAP3	PTGDS	NELL2	GDI2			RWDD2B		C1QL1	AUP1				DUT	HTATSF1		PCNA	PAK1		FGD6					SEMA3B	LGALS3BP		SMG5	BAMBI	ATP5PO				KSR1	GALNT10
					CKS1B	EHD1	CEP57	CACHD1	STAT6	ZNF605	DDIT4	DHRS1	HMBS	LMNA	MAGED1	PTN	NTS	GNA13			SCAF11		C4orf19	B3GALNT1				EME1	IGF1		PMS2P3	PAK2		FKBP1B					SLITRK4	LGI3		TEAD2	BARD1	AVP				LIM2	GREM1
					CLIC4	ENG	CHEK1	CACNA2D1	SYTL1		DDX17	DUS1L	HMGXB4	MALL	MAGED2	S100P	OASL	GSPT1			SPART		C8orf33	BASP1				ENDOV	IGHMBP2		POLE4	PAK3		FUCA1					SOD1	LRRC66		UBAP2	BCAS4	AVPI1				MYO1B	ICAM1
					COX6B1	EP400	CKAP5	CAPS	TM9SF3		DENND11	DUSP3	HSPA4	MAST4	MDC1	SCEL	ODC1	HIF1A			TMEM47		CA12	BCAP29				ERCC1	KAT7		POLQ	PAK4		GCHFR					SPP1	LTBR		UBAP2L	BCAT1	B3GALT2				MYO7A	IFIH1
					COX8A	EPM2A-DT	COPS8	CAV2	TOMM20		DNAJC3	DUSP6	IDI1	MBD2	MFAP3	SELENBP1	PDPN	HIPK2			TUBGCP3		CALB2	BCAS4				ERCC2	LAMTOR5		PPIA	PAK5		GDF15					SVIL	LZTR1		VCAN	BCL11A	BCAS4				N4BP2L1	IGFBP3
					CTSB	EVA1B	CREB5	CCN2	TRAPPC1		DONSON	DYRK3	IER3	MINK1	MFGE8	SFRP1	PFN2	HNRNPC					CAPN6	BCHE				ERCC3	LIG1		PTTG1	PAK6		H2AB3					TNFSF10	MAP4K4		VGLL4	BCORL1	BCO2				NFIA	IGFBP7
					CX3CR1	F13A1	CRKL	CCN3	WAS		DUSP8	ENTPD5	IFNGR1	MRPS12	MICB	SLN	PLAU	HNRNPH1					CASP1	BDNF				ERCC4	LIG3		PTTG2	PDGFB		H2AC18					TSPAN5	MCM7			BICDL1	BDNF				NLRP1	IL17RC
					CXCL12	FADS3	CRY1	CD38	WNT5B		DXO	EPS8L2	IKBKE	NCK1	MTMR2	SLURP1	PLOD3	HSP90B1					CCDC25	BHLHE40				ERCC5	LIG4		RAD17	PGF		H2BC4					TTBK1	MET			BIRC5	BLOC1S1				NNAT	KCNJ6
					CYC1	FAM174C	CSE1L	CDH10	ZDHHC4		DYNC1H1	ERRFI1	IMPACT	NOP16	NFYC	SMAGP	POSTN	IFT57					CCDC69	BIK				ERCC6	MCM2		RAD18	PIK3CA		H2BC5					UBP1	MFAP5			BOLA2	BMP7				NPHP4	KCNMA1
					DAD1	FAM3A	DBF4	CFL2			E2F3	FARSB	IQGAP1	NOP2	PARP1	SPINK5	PPFIA1	IL13					CCL2	BMP3				ERCC8	MCM3		RAD51	PIK3CB		H3C4					WDR77	MGP			BOP1	BMS1P21				NR4A1	KDELR3
					DCAF13	FBXO32	DCTN4	CHRM3			EIF1AX	FDPS	ITGA6	PA2G4	PGRMC1	TFF3	PTK7	INHBA					CCL26	BNIP3				EXO1	MCM3AP		RAD51AP1	PIK3CD		HCLS1						NAIP			BRD9	BPESC1				NXPH3	LMCD1
					DCK	FRMD4A	DDX21	CIRBP			EIF5	FGF8	KCTD3	PFKP	PLCG1	TGM3	PXDN	IPO7					CCN2	BRD1				FANCA	MCM4		RAD54L	PIK3CG		HNF4G						NLGN4X			BUB1B	BPIFB1				ONECUT1	LTBP1
					DHRS11	GABARAPL1	DEPDC1	CLCN7			EML4	GADD45A	LGMN	PHLDA2	PPID	UGT1A4	RBP1	ITGA4					CCNE1	BRMS1				FANCB	MCM5		RFC2	PIK3R1		HSD17B1						NME6			C18orf54	BTBD11				OPRK1	LTBP2
					DSG2	GALNT6	DHFR	CNOT6L			ENTR1	GADD45B	LIMA1	PKP1	PPIH	ZNF185	SERPINE1	ITGAV					CCNG2	BST2				FANCC	MCM6		RFC4	PIK3R2		HSD17B6						NRCAM			C3orf14	BTBD3				PCDHB6	MAGEH1
					DUSP12	GATA2	DKC1	CNST			EP400	GADD45G	LMO7	PLEC	PPT1		SLC2A3	LPAR1					CD96	C10orf88				FANCD2	MCM7		RFC5	PIK3R3		HSPA2						P3H3			C4orf48	BTRC				PDE6A	MAP1B
					EDNRB	GGTA1	DLGAP5	CNTN3			EPB41	GCNT2	LPGAT1	PPP4C	PRB2		SMOX	MACF1					CDC42EP3	C4orf19				FANCE	MCM8		RPA3	PIK3R5		HTATIP2						PDCD6IP			CA12	C10orf120				PIK3R5	MFAP2
					EIF1B	GMFG	DNAAF2	COL13A1			ESR2	GJB2	MAL2	PRODH	PSMB9		SPARC	MET					CDC5L	CA12				FANCF	MCM9		RRM2	PTPN11		HYAL1						PIM1			CABYR	C15orf48				PKD1	MICAL2
					EIF3H	GSDMD	DSP	COL8A2			FAM30A	GK	MAML2	PRSS3	PTPRK		SPP1	MPHOSPH9					CDH11	CALD1				FANCG	MSH2		SMC2	RAC1		ICAM2						PLAGL1			CAPG	C19orf48				PLCB4	MIOS
					EIF5	GTF2F1	ECT2	CRISPLD2			FAM83F	GLUL	MAP3K20	PSMD8	SH3BGRL		THY1	NAA15					CDH2	CAMSAP2				FANCL	MYBBP1A		SMC4	RAF1		IFI27						PLXNA2			CAPN10	C20orf96				PMP2	MLPH
					ELOC	GYPC	EFHC1	CTSO			FAR2P2	GPD1	MOK	RAB31	SH3BP5		TNC	NBL1					CDK11A	CASP1				FANCM	NAP1L1		SUMO1	RAP1A		IFI30						PLXNB3			CARD8	CABCOCO1				PRKN	MMP19
					EMP1	HEMK1	EIF1	CUEDC1			FBXO45	GPT	NAB1	S100A11	SLC25A36		TNFAIP3	NCOR1					CDS1	CASP4				FEN1	NCOA6		TDP1	RAP1B		IGKC						PPP2R1A			CBX2	CAPN6				PSG2	MYL9
					ENC1	HLA-DRA	EIF4A3	CWH43			FGFR1OP2	GRHPR	NBEAL1	SDC4	SLC2A3		TPTEP1	NRP1					CEBPD	CASP7				GADD45A	NFIA		TERF1	RAPGEF1		IL18						PTK7			CBX5	CARD17				PSG6	MYO1B
					ENO1	HP	EIF4E	CYBRD1			FN1	GSDMD	NCS1	SERPINB5	SLC30A1		UCHL1	NUMA1					CFB	CCL2				GADD45G	NFIB		TFAM	RBX1		IL1R2						PTPRF			CBX6	CARD8				PTCH2	NDRG1
					EPB41L3	INO80D	ELAVL1	DACT3			FNBP4	GSE1	NET1	SH3GL1	SMC1A			OSMR					CHML	CCNG2				GTF2H1	NFIC		TOP2A	SLC2A1		IL1RAP						PTPRM			CCDC144NL-AS1	CASP1				PVR	NREP
					EXOC2	INSYN1	ERCC6L	DBNDD2			FOLH1	GSS	NFE2L2	SLC20A2	SPG11			PAFAH1B1					CHST11	CCPG1				GTF2H2	NFIX		XRCC2	SOS1		IL24						RPS6KL1			CCDC93	CBFA2T2				RAI1	NUPR1
					FAIM	IRF3	FANCI	DDR2			FOXM1	GSTA1	NGF	SMTN	TBCE			PDHA1					CILK1	CD164				GTF2H3	NT5M		XRCC5	SOS2		IRF7						RTN4			CCDC97	CBX5				RAPGEF1	PELI1
					FAM114A1	ISOC2	FEM1A	DEF6			FSCN1	GSTO1	NKAPD1	ST6GALNAC2	TCF12			PKN2					CLDN4	CD24				GTF2H4	OPRK1			TGFA		ISG20						SH2D4A			CCL28	CCDC42				RHPN1-AS1	PODXL
					FGG	ITGAL	FEN1	DNAJC10			FUS	H2BC15	NRP1	SVIL	TFAP2C			PNN					CLDN7	CD34				GTF2H5	ORC1			TGFB1		ISYNA1						SHC1			CCNE1	CCDC91				RPH3AL	POSTN
					FHL1	KLHL2	FNDC5	DNALI1			G3BP1	HABP2	PALMD	TICAM1	TMEM109			PRKAA1					CLU	CD40				H2AX	ORC2			TGFB2		IZUMO4						SLC1A4			CCNQ	CCDC92				SBNO2	PPL
					FZD1	KLHL22	FSD1L	DPH3			GABPB1-AS1	HAMP	PDCD10	TMEM183A	TMEM123			PRKACB					COIL	CD82				HMGB1	ORC3			TGFB3		JPT1						SMAD3			CD109	CD2BP2				SEZ6L	PRRX1
					GABARAP	LAMP5	G3BP1	DPP4			GNL3L	HCN2	PDGFA	TNFRSF10B	TMEM63A			PRKD3					COL6A2	CDH1				HMGB2	ORC4			VEGFA		KCNV2						SMO			CD24P4	CD6				SHANK2	PRUNE2
					GGH	LINC01770	GAS2L3	DUSP1			GOLT1A	HCRT	PDLIM7	TNNT3	TSC22D3			PTEN					COQ5	CDH16				HUS1	ORC5			VEGFB		KRT17						SRPK2			CDC7	CD69				SLC22A2	SAA1
					GHITM	LPAR5	GET1	DUSP2			GPATCH2L	HIPK2	PICALM	TP63	TUBB2B			PTP4A1					CPT1C	CDH19				LIG1	ORC6			VEGFC		KRT19						STAB2			CDCA7	CDH11				SOX10	SCG5
					GLO1	MAN2B1	GID8	DYNC1I2			GPR158	HMGA2	PIGH	TPBG	UBXN4			RAB6A					CRABP2	CDH3				LIG3	PCNA			VEGFD		KRT23						STK32C			CDCA7L	CDH18				STARD13	SCNN1A
					GNG12	MARCHF2	GMNN	ECHDC1			GRAMD4	HMGCS1	PIP4K2B	TRIM16	WAS			RASA1					CRADD	CDH4				LIG4	PNKP			VHL		KRT7						TMEM45A			CDK13	CEP295				TDRD1	SEMA3C
					GOLT1B	MIR29B2	H2AZ1	ECRG4			GRB2	HPGD	PLAT	TRIM29	XPO1			RASSF3					CSTA	CDH6				MAD1L1	POLA1					KRT86						TNFRSF1A			CDKN1C	CEP76				THSD1	SERPINE1
					GON7	MKKS	HBS1L	EFEMP2			GSK3B	ID2B	PLEKHA3	TTLL12	ZBED1			RB1					CTSB	CDS2				MAD2L1	POLA2					LAMB3						TSPAN33			CECR2	CEP83				TLL2	SLC46A3
					GRB2	MR1	HMGB3	EFS			GUSBP14	IDH1	PMEPA1	TUBA4A	ZFC3H1			RBBP6					CUL7	CELSR1				MAD2L2	POLB					LAMC2						TSPAN9			CENPM	CFAP61				TMEM143	SORL1
					GSTA4	MS4A6A	HMGXB4	EGR2			GUSBP18	IGFBP3	PRUNE1	UBE2M				RBBP8					CUX1	CEMIP				MBD1	POLD1					LGMN						WNK1			CEP164	CGB7				XIST	SOX9
					GTF2H2	MVP	HNRNPA2B1	EGR3			H3C10	IGFBP4	RASSF8	UBE3C				RBL1					CXCL1	CEMIP2				MBD2	POLD2					LXN									CHD2	CHCHD5				ZMYND8	SPOCK1
					H3C4	NAGK	HNRNPA3P1	EIF3A			HBA1	IRF2BPL	RBM47	VDAC3				RBL2					CYFIP2	CENATAC				MBD3	POLD3					MAGEA4									CHD7	CHD9					STC2
					H4C2	NALCN	HNRNPD	EIF3J			HBB	JAG1	RPS6KC1	VSNL1				RGS17					CYP1B1	CERK				MBD4	POLD4					MAGEA9									CHFR	CHMP1B					SYBU
					H4C3	NBN	HNRNPDL	EPHA3			HBD	LDLR	SERPINE1					SEPTIN10					CYP2R1	CHRDL1				MBD5	POLE2					MAGEB1									CHML	CHRNA2					TAGLN
					HIBADH	NEIL2	HNRNPH3	EPHB6			HBE1	LGALS3	SGK1					SMNDC1					DDX19A	CHST15				MGMT	POLE3					MAGEB2									CHTF18	CHST6					TFRC
					HMMR	NHS	HNRNPK	ERBB2			HCG18	LPIN2	SKIL					SNX3					DDX41	CHST3				MLH1	POLE4					MAP1LC3B									CIB2	CHSY1					TNFAIP3
					HSPA8	NME3	HNRNPR	EVA1C			HERC2P9	LRP1	SLC20A1					SOCS5					DENND3	CITED2				MLH3	POLG					MAP7									CKAP4	CHTF8					TPM1
					IDE	NR1H2	HNRNPU	EYA4			HES6	MAPRE3	SLC29A1					SRSF9					DNAJB4	CLDN1				MMS19	POLG2					MUC1									CKMT1B	CILP2					TRBC2
					IFITM2	NUDT6	HSF2	FAM107A			HMBOX1	METTL26	SLC35D2					STAG1					DNAJC12	CLDN10				MNAT1	POLH					MUC13									CLN6	CLCNKB					TSPAN13
					IFRD1	PABIR1	HSP90AA1	FAM135A			HOXC6	MOSPD3	SLC40A1					TACC1					DST	CNOT10				MPG	POLI					MYO5C									CLTB	CLDN17					VCAN
					IGFBP1	PARM1	HULC	FAM3B			HS6ST1	MSMO1	SLC48A1					TAGLN2					DUSP1	COL4A5				MRE11	POLL					NDUFA2									COL11A2	CLPTM1L
					IL1RL1	PARP10	HUWE1	FBXO2			HSPA1A	MSRB1	SLC6A8					TDRD3					DVL1	COL6A2				MRE11P1	POLM					NEFL									COL1A1	CLUHP3
					ITGAV	PDK2	IFT74	FBXO22			HSPA6	NDEL1	SMAD7					TGFB2					DYNLT2B	CPD				MSH2	POLN					NEFM									COL1A2	CNTN1
					KIF11	PGAP3	IFT81	FGF13			HSPE1	NFKBIA	SMURF2					TNFRSF11B					DYSF	CRELD2				MSH3	POLQ					NINJ2									COLEC12	COCH
					KIFBP	PGGHG	KCTD6	FGFR2			IBTK	NSMCE3	SOX4					TTK					ECH1	CRY1				MSH4	POLRMT					NMB									CPSF1	COL23A1
					KLF10	PHLDA3	KDM6A	FGL2			INTS8	OSGIN1	SOX9					TUSC3					ECPAS	CRYBB2				MSH5	PPIA					NR1I2									CREB3L1	COP1
					L1CAM	PIP	KHDRBS1	FHOD3			ITPR1	PCDH1	SPATS2L					USP16					EEF1E1	CSF2RA				MSH6	PPP2CA					NXT2									CRIM1-DT	COX7B
					LAMTOR5	PLEKHA2	KIF11	FMOD			JPT1	PCYT2	SPPL2A					USP9X					EFEMP1	CSPG5				MTOR	PPP2CB					PAGE1									CSNK1E	CREB3L4
					LAPTM4A	POU5F1	KIF1B	FOS			KANSL1	PLPP3	SPRR3					WDR1					EFHD1	CSTA				MUS81	PPP2R1A					PARD6A									CSTPP1	CRISP2
					LHFPL2	PPFIBP1	KIF4A	FOSB			KCNJ15	PPFIBP2	SQLE										EGFR	CTNNB1				MUTYH	PPP2R1B					PDE2A									CTHRC1	CRNKL1
					LIPA	PPM1M	KLC1	FUCA1			KCNQ1OT1	PRG4	TBC1D1										EML2	CTSZ				N4BP2	PPP2R3B					PECAM1									CTNND2	CRTAC1
					LRPAP1	PRAG1	KLHL23	GABBR1			KLHL28	RAB17	TBCEL										EMP1	CXADR				NBN	PRIM2					PLAAT3									CTSC	CRTC2
					LUM	PRRX1	KNL1	GHDC			KMT2C	RAPGEF2	TEX10										ENPP1	CXCL1				NEIL1	PTMS					PLIN2									DBN1	CRYBB3
					MAGEA6	PTK2B	KNSTRN	GLI3			KMT2E	RASSF5	TFPI2										EP400	CXCL8				NEIL2	PTTG1					PPL									DDHD1	CSF2RB
					MAL	PTP4A3	LARP4	GLIS2			KMT5B	RELB	TGFBR1										EPB41	CYB5R3				NEIL3	PTTG2					RHOF									DDIT4	CST7
					MAP4K3	PTPN4	LCA5L	GOLM1			LARP1	REX1BD	TGIF1										ERBB2	CYP26B1				NTHL1	PTTG3P					RNASET2									DDOST	CXCR5
					MAPRE1	PWWP3A	LMNB1	GPX7			LINC00205	RHOB	TMSB4X										ERBB3	CYP51A1P2				NUDT1	PURA					RND2									DDX25	CYRIA
					MDH1	R3HDM1	MACROH2A1	GSTA4			LINC01560	RSC1A1	TMX2										F11R	DCTN5				NUDT3	RAD17					RPP25									DEAF1	CYTH3
					MDM2	RAB4B	MAD2L1	GSTM5			LINC01823	SCP2	TNFRSF1B										FAM174B	DDAH1				OGG1	RAD9A					S100A2									DEF6	DAZ1
					METTL13	RASSF4	MAPK1	GSTO2			LONRF2	SELENBP1	UAP1L1										FAM20C	DDIT4				PARP1	RBBP4					S100A3									DENND1A	DAZ2
					MFAP1	RASSF7	MAPKAPK5	GSTT2			LRCH3	SELENOP	UBR2										FANCI	DDX10				PARP2	RBM14					S100P									DENR	DAZ3
					MMADHC	REX1BD	MARCKS	GTDC1			LRRC58	SERINC2	UNC5B										FAXC	DENND10				PARP3	RBMS1					SAP25									DGCR2	DAZ4
					MMGT1	REXO1	MCM10	HECW2-AS1			LSMEM1	SERPIND1	VCPIP1										FBXO2	DENND1A				PARP4	REPIN1					SAT1									DGKH	DBNL
					MMP2	RGL1	MEAF6	HEXA			LSP1P4	SH3BP2	VIM										FGF13	DENND4A				PCNA	REV1					SERPINF1									DGKZ	DCN
					MRPL15	RIN2	MED14	HPS1			LYN	SLC23A2	ZCCHC10										FGF5	DENND5B				PMS1	REV3L					SERPINI1									DHRS13	DDHD1
					MRPL37	RNASEL	MLLT10	HSD17B14			MAGOHB	SLC25A13											FHL1	DESI1				PMS2	RFC1					SFN									DKK1	DDX39A
					MRPS22	RND1	MNS1	HSPB8			MALAT1	SLC25A37											FHOD1	DHCR24				PMS2P1	RFC2					SLC25A31									DLG5	DEFB129
					MYB	RNF213	MPHOSPH9	IDNK			MAP4K4	SLC26A1											FICD	DIO1				PMS2P2	RFC3					SLC27A2									DLGAP4	DGKE
					NCOA4	SASH3	MRPL42	IER2			MORF4L2	SLC2A8											FN1	DNAJB12				PMS2P3	RFC4					SLC6A8									DMKN	DHODH
					NDUFAB1	SECISBP2	MTDH	IGFBP2			MPO	SLC35C1											FOXG1	DNAJB4				PMS2P4	RFC5					SMPD3									DNAAF9	DHX35
					NDUFB11	SELENOM	MXD1	ILDR1			MSI2	SLC9A3R1											FUCA1	DNAJB6				PMS2P5	RPA1					SST									DNAJA4	DIO2
					NDUFB3	SELPLG	NAP1L1	INTS11			MTDHP3	SNAI1											FUT8	DNAJB9				PNKP	RPA2					SSX1									DNAJC10	DIPK1A
					NHP2	SEMA5A	NCAPH	IQGAP2			MTF2	SORBS2											G0S2	DNAJC6				POLA1	RPA3					SSX2									DNAJC6	DIXDC1
					NME2	SIDT2	NCBP2	IRAG1			NBPF14	SPPL3											GAA	DUSP1				POLA2	RPA4					SSX3									DNM1L	DNAH5
					NPC2	SIL1	NDRG3	ISL1			NCAPH2	SPRR1A											GAD1	ECHDC1				POLB	RRM1					SSX4									DPP3	DNMBP
					PAICS	SIRPA	NEMP1	ITGA4			NEAT1	SREBF2											GATA6	EDRF1				POLD1	RRM2					STAG3									DTNA	DOCK7
					PCID2	SIRPAP1	NF1	ITGB8			NECAP2	STOM											GBP2	EEF1A2				POLD2	S100A11					TAC1									DTNBP1	DPP10
					PDE5A	SLA	NFIB	ITIH5			NFATC1	STX5											GCN1	EFEMP1				POLD3	SET					TACSTD2									DTYMK	DPYSL3
					PFKM	SLC25A20	NONO	JAM3			NFATC2IP	SULT1E1											GEMIN2	EIF2AK3				POLD4	SMC1A					TES									DUSP22	DUSP8
					PFN1	SLC25A37	NPM1P22	KAT5			NGF	SVIL											GEMIN4	ENG				POLE	SMC2					TFDP3									DUSP9	E2F8
					PLAAT3	SLC39A3	NRAS	KCNN4			NKTR	TGM1											GMFG	ENO2				POLE2	SMC3					TGM2									E2F1	EDN2
					PMM1	SLC52A3	NSD2	KIAA1191			NOL8	TM7SF2											GNB1	EPAS1				POLE3	SMC4					TM7SF2									ECT2	EID1
					PMP22	SPON2	NUP153	KLF3			NORAD	TMEM127											GRWD1	EPB41L1				POLE4	SSBP1					TNXA									EEF1A2	ENSG00000204684
					POLR3K	STAB1	NUSAP1	KLF4			NPIPB3	TNK2											GSAP	EPB41L3				POLG	SUPT5H					TOB1									EFCAB2	ENSG00000284948
					PPP1R3C	STK11	ODC1	KLF6			NSD1	TP53INP1											GSN	EPM2AIP1				POLG2	SUV39H1					TPD52L1									EHD2	ERCC4
					PPP1R8	STK17B	OR4F3	KLK10			NTM	TRIB3											GUCY1B1	EVI2B				POLH	TENT4A					TRIM58									EMC1	ERRFI1
					PPP2CB	STRN	P4HA1	KLK11			NUB1	TSC22D2											H1-10	F2RL2				POLI	TEP1					TSGA10									ENAH	F8A1
					PPP2R5C	TAF3	PAGE2	KLK3			NUPR1	TSPYL2											H1-4	F3				POLK	TERT					TSPAN1									ENO2	FADS1
					PRDX5	TBC1D8B	PAIP1	KRT15			ORC6	TTC39C											H3-3B	FADS3				POLL	TFAM					TSPYL5									ESS2	FAM156A
					PRKAR1A	TFDP2	PAK2	KRT5			OSBP2	UBE2L6											HADH	FAM149B1				POLM	TMX1					TTC39A									EZH2	FAM182A
					PRKCA	THEM4	PATL1	LFNG			P4HA1	UGT2B10											HBE1	FBXO10				POLN	TNIP1					VAMP8									FABP5	FAM230I
					PTPRZ1	TLR5	PBK	LHPP			PAAF1	UGT2B15											HBG2	FHL1				POLQ	TOM1L2					XAGE1B									FAM110A	FAM47C
					RAB1A	TMC5	PCBP1	LIMS2			PABPC1	ZFP36L2											HCFC1R1	FICD				PRKDC	TOPBP1														FAM171B	FAM72B
					RABAC1	TMEM50B	PCNX1	LINC00339			PAICS	ZSWIM4											HDAC5	FKBP1A				PTTG1	TREX1														FAM199X	FAM72D
					RAN	TNFRSF1A	PHF10	LINC00662			PCBP2												HHLA2	FLT1				RAD1	TSPYL2														FAM50A	FARSB
					RBM4	TOB2	PLD6	LPAR1			PCDHGB9P												HMGA1	FNDC3B				RAD17	TYMP														FAR2P2	FBN3
					RCBTB2	TRPV2	PLK4	LRMDA			PDK1												HMGA2	FST				RAD18	UBA1														FARP1	FBXL14
					RNASE4	TSPAN4	PLOD2	LSAMP			PDLIM5												HMGN5	FSTL1				RAD21	UBE2A														FBLIM1	FBXO7
					RPL10A	TTC17	PNMA1	MAGED2			PDP1												HNRNPUL1	FYN				RAD23A	UBE2B														FBLN1	FCHSD2
					RPL35A	TULP4	PNMA8A	MAN2B2			PGP												HSD17B8	FZD4				RAD23B	UBP1														FBXO41	FER1L4
					RPS10	TUT7	PPP1R14C	MAP3K20			PLXNA1												HTR2C	G3BP1				RAD50	WDR33														FERMT1	FERMT2
					RRAGA	UBN2	PPP2CA	MCC			POLR2A												HTRA3	GABRA2				RAD51	WRNIP1														FHOD3	FGFR1OP2
					S100A10	VWA5A	PRELID3B	MCTP2			PPP2R5C												ID4	GALNT1				RAD51AP1															FIGN	FGFR2
					SCD	WASHC3	PREPL	ME3			PRAP1												IFIT2	GGCX				RAD51B															FLCN	FGL1
					SDCBP	ZBTB17	PRKDC	MED11			PRB4												IFIT3	GGT1				RAD51C															FLNA	FIGNL2
					SDHD	ZBTB20	PSMD10	MEGF6			PRKAB2												IGF2R	GLRX				RAD51D															FNDC3B	FLCN
					SELENOP	ZNF404	PTGES3	MICA			PRLR												IGFBP4	GNAI1				RAD52															FOXM1	FOXB1
					SERINC1	ZNF45	PTP4A1	MIR100HG			PRRC1												IGFBP7	GOLGA2				RAD54B															FOXO6	FRG1BP
					SERPINA3	ZNF641	RAB22A	MISP			PVT1												IL11	GPNMB				RAD54L															FOXQ1	FRG2
					SET	ZSCAN16	RAB28	MLLT10			RAB12												IL1B	GPR21				RAD9A															FUS	FRMD5
					SHB		RAB7A	MN1			RAB6B												IL32	GPR35				RAD9B															FXYD3	FRMPD2
					SKP1		RABGAP1L	MOXD1			RALA												IL6	GRAMD2B				RBBP4															G6PD	FRMPD2B
					SLC25A17		RABGGTB	MRGPRF			RBBP5												IL7R	GRAP2				RBBP8															GABBR1	GADD45G
					SLC25A33		RACGAP1	MRPL45			RBBP6												INHBA	GRK5				RDM1															GAGE1	GAGE1
					SLC30A6		RAE1	MTPAP			RBM39												INHBE	GSTM3				RECQL4															GAS2L3	GAS2
					SLC38A9		RBBP4	MVB12B			RIPK2												INSL4	HDAC4				RECQL5															GAS5	GAS2L3
					SMARCA1		RCOR1	MVK			RNF149												ITGA10	HLA-DOA				REV1															GBP2	GDPD2
					SMDT1		RFC4	MX1			RNF216P1												ITGA3	HMGCR				REV3L															GCNT3	GFER
					SMIM12		RFC5	MXRA5			RPL37												ITGA6	HMGCS1				RFC1															GDI1	GLB1L3
					SPA17		RHBDL3	MYG1			S100A8												ITGB4	HOXB7				RFC2															GFUS	GLG1
					SPARC		RLIM	MYLK			SECISBP2												ITM2A	HRH1				RFC3															GLDN	GLRA3
					SPCS1		RMND5A	NAGLU			SEL1L												JUP	HTR2C				RFC4															GLS	GMCL2
					SRI		RNF138	NBL1			SFPQ												KAT6A	HYAL3				RFC5															GNAS	GOLGA6A
					STK24		RRM1	NDFIP2			SHPRH												KAT7	HYI				RIF1															GNG4	GPR21
					TCEAL9		RRM2	NDNF			SLC16A1												KCNN4	IFIT2				RPA1															GNPDA1	GPR65
					TGFBR2		RRN3	NECAB3			SLC7A5												KHDRBS3	IFIT3				RPA2															GORAB	GTF2H3
					TIMM10		SEC23A	NEFH			SMG1												KLF3	IFNAR1				RPA3															GPR107	GUSBP1
					TMBIM4		SEC24B	NEXN			SPG11												KLF7	IGF2R				RPA4															GPRC5B	H2BC18
					TMCO1		SFPQ	NFIA			SPIN1												KLHL20	IGFBP5				RRM1															GPX8	H3-7
					TMEM199		SGMS2	NINJ2			SPP1												KLRC2	IL11				RRM2															GRAMD1A	HEATR9
					TMEM248		SLC35B4	NR2C2AP			SULT1A2												KLRC3	IL13RA2				RRM2B															GRK6	HLA-DQA2
					TMEM258		SLC66A1L	NR4A1			TAF1D												KRCC1	IL18				RUVBL2															GTPBP1	HORMAD2
					TMEM50B		SMC1A	NSMCE4A			TALAM1												KRT81	IL18R1				SEM1															GTSE1	HOXC5
					TMEM9B		SMC4	NT5DC1			TAOK1												L3MBTL1	IL1B				SMC1A															GXYLT2	HOXC6
					TP53I3		SMS	OGN			TARS1												LAGE3	IL32				SMC1B															GYG1	HSPB2
					TUBA1A		SNRPD1	P2RY1			TBC1D24												LAMB3	IL6				SMC2															HDAC1	HVCN1
					TUBA3C		SQLE	PAK1			TERF1												LAMC2	IL7R				SMC3															HES4	IGFL4
					TUBA4A		SRD5A1	PAMR1			TGFBRAP1												LARP4B	INHBA				SMC4															HIC2	IGLL1
					TUBB3		SRSF1	PARM1			THBS2												LARP6	INHBE				SMUG1															HIF1AN	IGLV4-3
					TXNRD1		SRSF12	PCDH18			TIPRL												LDB2	INSIG2				SPO11															HJURP	IKBKG
					UBE2D2		SRSF2	PCDH7			TM2D1												LEF1	INSL4				SSRP1															HKDC1	IL17D
					UBL5		SRSF9	PCOLCE2			TMCC1												LGMN	ISG20				SUMO1															HLA-DQA1	IL24
					VBP1		SSRP1	PDE4B			TMSB10												LIF	ITPR1				SUPT16H															HMGA1	IRAK4
					VCAN		STK24	PDE5A			TPX2												LIMCH1	JAK3				TDG															HMGB3	ISCU
					VDAC1		STRN3	PDGFC			TRIM3												LINC01963	KAT6B				TDP1															HOXA5	JMJD6
					VKORC1		SUMO4	PDPR			TRIO												LIPA	KIAA0930				TENT4A															HOXD8	KBTBD4
					WEE1		TARDBP	PDZRN4			TYRO3												LMCD1	KISS1				TEP1															HPS1	KCNJ1
					XRCC5		TFDP1	PER3			UBE2D3												LMNA	KLF5				TERF1															HPS3	KCNJ12
					YWHAQ		TFRC	PGM5			UBE2O												LNX1	KLF7				TERF2															HRAS	KCNMA1
					ZNHIT3		TLK2	PI15			UBE2Z												LOX	KRT81				TERT															HSPBAP1	KCTD10
							TMEM33	PIFO			UBFD1												LRRC23	L3MBTL1				TINF2															HUNK	KIF12
							TPX2	PIGT			UGT2B15												LRRC47	LAMA5				TOP1															HYOU1	KIF14
							TRA2B	PKP1			VCAN												LRRC8B	LAMB1				TOP2A															IFRD1	KLF5
							TRAV6	PMEPA1			VEGFA												LSM2	LAMB2				TOP2B															IGF2BP2	KLF8
							TSR1	PNRC2			WDFY1												LSS	LATS1				TOP3A															IGF2BP3	KLRD1
							TSR2	PODN			WNK1												LZTFL1	LDOC1				TOP3B															IGSF3	KRT27
							TTF2	POMT1			ZBTB7A												MALL	LGALS8				TOPBP1															IKZF4	KRTAP11-1
							TUBGCP4	PPM1L			ZFP36L1												MAST4	LIF				TP53															INTS8	KRTAP15-1
							TYMS	PPP1R12B			ZFYVE16												MATN2	LIMCH1				TP53BP1															IPPK	KRTAP5-9
							UBE2C	PPP1R14A			ZMYND8												MCMBP	LINC00342				TP53I3															IRAK1	L1CAM
							UBQLN2	PPP3CB			ZNF148												MDC1	LINC01963				TP63															ITGA2	LCE3C
							UBXN2B	PRICKLE2			ZNF281												METTL13	LIPA				TP73															ITGAV	LEMD1
							UNK	PRPF40A			ZNF395												METTL25B	LPAR1				TREX1															ITPR3	LIG3
							USP13	PRRX1			ZNF587												METTL7A	LSS				TREX2															JMY	LIN54
							USP9X	PSD2			ZNF605												MFHAS1	LTBP1				UBA1															JRK	LIN7C
							VBP1	PSD3			ZNF621												MKRN1	LZTFL1				UBE2A															KCNH2	LINC00301
							VDAC1	PSPC1															MMP10	M6PR				UBE2B															KCNQ1	LMO3
							WAC	PTGS2															MMP3	MAFF				UBE2D2															KCTD2	LPAR2
							WBP11	PTN															MPP1	MAGEB2				UBE2D3															KIAA0513	LRRC23
							WDHD1	PTPRN2															MPP4	MAPK11				UBE2I															KIAA1522	LRRK1
							YBX1	PWWP2B															MPZL2	MAT2A				UBE2L3															KIF18B	LYZL6
							YTHDF1	PYCARD															MTUS1	MATN2				UBE2N															KIF2A	MAGEA10
							YWHAE	RAB23															MXRA8	MBP				UBE2V2															KIFC2	MAMLD1
							ZIC2	RAB27B															MYO10	MCAM				UNG															KLHL29	MAP1LC3C
							ZNF318	RAB34															MYO18A	MCMBP				WDR33															KRT23	MAP3K15
							ZNF550	RAB40B															MYO6	MCOLN3				WRN															LAMA5	MAPK8IP1
								RAB4A															NADK	MEGF9				WRNIP1															LAMB1	MC5R
								RAMP2															NCOR1	MFN1				XAB2															LASP1	MCRIP1
								RARRES1															NDUFAF4	MICALL1				XPA															LIMK2	MEG3
								RASL12															NEDD9	MITF				XPC															LLGL1	MEGF10
								RASSF4															NES	MKNK2				XRCC1															LRP11	METTL5
								RBFOX3															NET1	MLLT11				XRCC2															LRPPRC	MINDY4
								RBM24															NKX2-5	MMP1				XRCC3															LUZP1	MKKS
								RGCC															NOP16	MMP10				XRCC4															MACROD2	MMD
								RILPL2															NPAS2	MPZL2				XRCC5															MAFG-DT	MPP1
								RLN1															NPC1	MSMO1				XRCC6															MAGEA1	MRGPRG-AS1
								RNF10															NPY1R	MX1																			MAGED4B	MRPL52
								RNF150															NR2F2	MX2																			MALAT1	MSRA
								RNF180															NR3C2	MYL9																			MAP1B	MTF2
								RNF43															NRG1	MYO1D																			MAP2	MTHFD2L
								ROBO2															NRP1	N4BP2L2																			MAP3K4	MYO9B
								ROGDI															NSUN7	NACC2																			MAP4	NAALAD2
								RORB															NUDCD3	NAGA																			MAP4K4	NCBP3
								RPS27L															OAS1	NCAPH2																			MAP7D2	NDUFAB1
								RRAD															OGFOD3	NCOA3																			MAPK13	NDUFS3
								RRAS															OSMR	NDRG1																			MAPK3	NFKB2
								RWDD2B															PAAF1	NDUFA6																			MARS1	NHSL2
								SCD5															PAEP	NDUFV2																			MBNL1	NKX2-1
								SCN7A															PANK4	NEAT1																			MCAM	NOLC1
								SELENOM															PAPOLA	NEDD4																			MCOLN3	NOXO1
								SEMA3C															PAQR8	NEDD9																			MEAF6	NOXRED1
								SERPINB5															PC	NELL2																			MECOM	NPAT
								SERTM2															PCCA	NEO1																			MEP1A	NPIPB1P
								SFRP1															PCM1	NINJ2																			MFSD10	NPIPB3
								SFT2D3															PDE10A	NKTR																			MFSD4B	NPY4R
								SLC15A2															PDE4B	NME1																			MICALL1	NSA2
								SLC20A2															PDK2	NNMT																			MIR210	NUP210
								SLC22A17															PDSS2	NOL3																			MKNK1	ODAD3
								SLC30A4															PELI2	NPC1																			MMD	OGFOD1
								SLMAP															PHIP	NR2F2																			MMP11	OR13G1
								SMAD3															PI3	NUDT13																			MMP12	OR1A1
								SMAGP															PIGC	NUP50																			MORC2	OR1A2
								SMIM1															PIR	OAS1																			MPHOSPH9	OR1S1
								SMOC2															PKIA	OAS3																			MROH1	OR4C6
								SMPDL3B															PLAAT1	OGG1																			MRS2	OR4D9
								SMTN															PLAT	OSMR																			MRTO4	OR4N4
								SORBS1															PLAU	OSTM1																			MSANTD3	OR4N5
								SORBS2															PLD3	P4HA1																			MSI2	OR52I1
								SOX2															PLLP	PACSIN2																			MTCL1	OR56A4
								SPATC1L															PMEPA1	PAEP																			MTHFD1L	OR5AU1
								SPOCK3															PNPO	PAPSS2																			MTHFD2	OR5L1
								SRRD															POLR1C	PCDH9																			MTMR2	OR8B4
								SSPN															POLR2C	PDCD4																			MXD1	OR8K3
								STARD13															PPME1	PDE10A																			MYBL2	ORC6
								STAT2															PRKCA	PDE4B																			MYEF2	OSBP
								SWT1															PRR16	PDE4D																			MYLIP	OTUD5
								SYNGR4															PRR29	PDE8A																			N4BP2L2	PAK1
								SYNPO2															PRSS1	PDGFRL																			NACA	PAK2
								SYS1															PRSS2	PDHX																			NAV3	PAK5
								SYTL1															PRUNE1	PDXK																			NDOR1	PAMR1
								TBC1D9B															PSMB9	PELI2																			NEAT1	PARD6B
								TEN1															PSMC3IP	PHTF1																			NEIL3	PAWR
								THBS4															PSME3IP1	PI3																			NEMP1	PCGF3
								THSD4															PTK6	PIK3CD																			NETO2	PCP4
								TIGD2															PTK7	PIR																			NFIA	PDE4DIP
								TM9SF1															PTN	PLAC1																			NFKBIB	PDE6H
								TMEM106B															PXDC1	PLAT																			NIBAN2	PDGFRA
								TMEM129															PXN	PLOD2																			NOL3	PDS5B
								TMEM150C															QPCT	PLPP3																			NPAS2	PEMT
								TMEM199															QSER1	PLXNB2																			NPNT	PEX3
								TMEM98															RABEP1	PMM1																			NQO1	PGAP6
								TMSB15A															RABIF	PMP22																			NRCAM	PGM2L1
								TNIP1															RAD51C	PPME1																			NRP1	PHETA2
								TNS1															RADX	PPP2R2D																			NSD2	PICK1
								TRAPPC1															RARG	PPP6R2																			NSMAF	PIEZO1
								TRIM29															RBBP4	PRKAG2																			NUB1	PIGU
								TRMT6															RBL2	PRMT6																			NUDT14	PKD1
								TSHZ3															RCAN2	PRSS1																			NUF2	PKD1P1
								TSPAN15															RFC5	PRSS2																			NUMBL	PLAAT4
								TSPAN2															RGCC	PSMB7																			NUP43	PLAC9
								TUBB6															RGS4	PTGS2																			NUPR1	PLCB3
								TWIST2															RUNX2	PTK6																			OLA1	PLXDC1
								TXNDC11															S100A2	PTPRE																			ORAI2	PLXNA4
								UPK3A															S100A4	PTPRF																			OTUD3	PMCH
								VMP1															S100P	PUS7																			PACSIN2	PMS2P13
								VPS36															SAT1	PXDN																			PAFAH1B3	PMS2P5
								VSIG2															SATB1	PYROXD1																			PAM	POM121
								WFDC1															SBNO1	QKI																			PAQR5	PPIP5K1
								WFDC2															SCG5	QPCT																			PCLAF	PPP2R2D
								WNT5B															SDF4	RAB11FIP1																			PCNX3	PRR4
								XAB2															SDHAF1	RAB11FIP2																			PCSK5	PRTN3
								ZBTB4															SEC14L2	RAB22A																			PDCD2	PSEN1
								ZCCHC3															SECTM1	RAB8B																			PDE4C	PSMG2
								ZFP36															SELENBP1	RABAC1																			PDGFA	PTAFR
								ZMYND11															SELENOP	RABL2B																			PDIA4	PTGDR2
								ZNF483															SENP3	RANGAP1																			PDK1	PTHLH
								ZNF532															SENP6	RARG																			PDZK1IP1	PTPN20
								ZNF641															SERPINE1	RASGRF1																			PES1	PWP2
								ZNF747															SH3TC2	RBCK1																			PFKFB4	RAB40AL
																							SHANK2	RBKS																			PGF	RAB9A
																							SHROOM2	RBM19																			PHF19	RAD51AP1
																							SLC16A1	RBX1																			PHF21A	RARG
																							SLC16A5	RC3H2																			PHPT1	RASGRP3
																							SLC22A18	REEP3																			PIDD1	RBAK
																							SLC33A1	RETREG1																			PIGT	RBFA
																							SLC38A10	RGPD5																			PKIB	RBM11
																							SLCO1B3	RHOB																			PKM	RBM12B
																							SMAD6	RIMS2																			PKP4	RFLNA
																							SMARCA1	RND3																			PLAG1	RFX7
																							SMIM14	RNF41																			PLAGL1	RHBDD1
																							SNAI1	RPS6KA2																			PLBD2	RHOD
																							SOCS2	RRP15																			PLCB1	RHOF
																							SOX4	RRP7A																			PLD1	RHOXF2
																							SPAG4	S100P																			PLEKHG2	RIMBP2
																							SPDEF	SAMHD1																			PLP2	RNASE2
																							SPINT2	SAMM50																			PLXNA1	RNASE3
																							SPTLC3	SAP30L																			PLXNC1	ROPN1
																							SQLE	SBF1																			PNKP	RP9
																							SSBP2	SCO2																			POMK	RPL27A
																							ST3GAL6	SDC2																			POPDC3	RPS10P7
																							STX2	SEC14L2																			POU2AF1	RPS11
																							STXBP6	SEPTIN6																			PPIL2	RRP7A
																							SULT1C2	SERPINB8																			PPM1F	RUNX1
																							SYNJ2	SERPINH1																			PPP1R9A	SART3
																							SYT1	SETX																			PRPF31	SBNO2
																							TACO1	SFN																			PRR11	SCN9A
																							TCF4	SGPL1																			PRRC2A	SENP8
																							TCF7L2	SH3GLB2																			PRRC2B	SEPTIN7
																							TCIM	SHANK2																			PRXL2B	SERPINA3
																							TENT5A	SHFL																			PSMC3IP	SERPINC1
																							TERF2IP	SHOC2																			PTGES	SGMS1
																							TFF1	SHTN1																			PTGFRN	SGPL1
																							TFPI2	SLC16A1																			PTGR1	SGSM1
																							TGFB1	SLC17A9																			PTK2	SH3D19
																							TGFB2	SLC1A1																			PTMA	SHCBP1
																							TGFBI	SLC25A17																			PTP4A3	SIPA1L1
																							THAP11	SLC2A3																			PTPA	SKAP1
																							THSD4	SLC2A6																			PTPN14	SLC1A3
																							TIGAR	SLC30A1																			PTPRM	SLC26A3
																							TMEM101	SLC33A1																			PURB	SLC26A9
																							TMEM132A	SLC7A11																			PUSL1	SLC36A1
																							TMEM158	SLCO1B3																			PWWP2B	SLC38A10
																							TMEM8B	SLPI																			PYCR3	SLC39A1
																							TNC	SORL1																			RABL6	SLC44A1
																							TNFSF15	SPAG4																			RACK1	SLC4A10
																							TNK1	SPTBN1																			RAD54B	SLC6A2
																							TNS1	SQLE																			RAD54L	SLC8A3
																							TOX2	SRGN																			RAPGEF1	SMDT1
																							TPK1	ST13																			RASA4	SMG1
																							TRERF1	ST3GAL6																			RAVER1	SMIM30
																							TRPV2	STXBP1																			RBIS	SNAPC1
																							TSC22D1	STXBP6																			RBM10	SNRNP40
																							TSPAN13	SULT1C2																			RCAN3	SNX14
																							TSR1	SYNGR1																			RCC2	SOCS4
																							TUBG2	SYNGR3																			REXO4	SORBS2
																							UIMC1	TAF1B																			RHOBTB1	SOX15
																							UTP25	TAP1																			RHOQ	SPACA9
																							VAMP4	TBL1X																			RNF115	SPAG11B
																							VPS37B	TCEA2																			RNF145	SPDYE7P
																							VPS4A	TCF20																			ROBO1	SPDYE8
																							VSNL1	TCF7L2																			RRAGD	SPEF1
																							VWA8	TCIM																			RRAS	SPTLC2
																							WDHD1	TFAP2C																			RRP12	SPX
																							WIPF1	TFF1																			RRP7A	SQLE
																							WNT7A	TGFB2																			RUVBL2	SRGN
																							XPO7	TGFBI																			SAC3D1	SRP14
																							ZBTB33	TIGAR																			SAP25	STAG3L1
																							ZCCHC8	TMEM132A																			SBNO1	STAMBPL1
																							ZG16B	TMEM158																			SCAMP5	STC1
																							ZMYND12	TMEM45A																			SCFD1	STON2
																							ZNF226	TMEM45B																			SCN8A	STX1B
																							ZNF23	TMSB15B																			SCRIB	SULF2
																							ZNF26	TNFSF15																			SELENOM	SULT2B1
																							ZNF395	TNS1																			SEMA3C	SUSD4
																								TOB2																			SEMA3F	SYCE1
																								TOR1A																			SENCR	SYNE3
																								TOR1B																			SEPTIN9	SYTL5
																								TOX																			SERINC2	TAAR8
																								TP53I3																			SERPINB1	TAS2R46
																								TPCN1																			SERPINE2	TBC1D9
																								TPCN2																			SERPINH1	TBXA2R
																								TPM1																			SESTD1	TCEAL4
																								TRMT61A																			SF3A2	TCTN3
																								TSC1																			SGSH	THBS4
																								TSPO																			SH2B1	THSD4
																								TST																			SHC1	TIGD4
																								TTC38																			SHKBP1	TLE5
																								TTPAL																			SLC16A7	TLNRD1
																								TUBA4A																			SLC22A15	TMEM132D
																								TXNRD2																			SLC25A19	TMEM30B
																								UAP1L1																			SLC25A24	TNFAIP8
																								UCP2																			SLC25A29	TNKS1BP1
																								ULBP2																			SLC25A36	TOB1
																								UTP20																			SLC29A4	TP53AIP1
																								VLDLR																			SLC2A1	TPT1
																								VPS13C																			SLC2A6	TPTE2P6
																								WASF3																			SLC36A1	TRIM39
																								WASHC4																			SLC39A10	TRPC4
																								WDR77																			SLC39A4	TSC22D1
																								WDR83OS																			SLC44A3	TSEN34
																								WNT5A																			SLC45A4	TTLL6
																								XBP1																			SLC52A2	TUBGCP4
																								YIPF6																			SLC6A8	UBE3B
																								ZAP70																			SLC7A11	UBL7
																								ZCCHC24																			SLF2	UGT1A8
																								ZNF202																			SLFN13	UPB1
																								ZNF35																			SMARCE1	USP32P2
																								ZNF430																			SMG5	VCAM1
																								ZNF600																			SMOX	VCX
																								ZNF804A																			SMPD2	VN1R4
																								ZRANB2																			SNAP25	VPS11
																																											SNAPC4	VPS35
																																											SNHG14	VPS4B
																																											SNRNP48	VPS50
																																											SNRPA	VWA5A
																																											SOAT1	WDHD1
																																											SOCS7	WDR6
																																											SOHLH2	WDR86
																																											SORT1	WNT9B
																																											SOX4	YAF2
																																											SOX9	ZBED8
																																											SPAG4	ZBTB7C
																																											SPINK1	ZCCHC14
																																											SPINT1	ZCCHC17
																																											SPINT1-AS1	ZFHX2
																																											SPON2	ZFP2
																																											SPRING1	ZFP82
																																											SPTBN1	ZFP90
																																											SSBP2	ZFYVE27
																																											SSBP4	ZNF182
																																											ST14	ZNF239
																																											STK39	ZNF433
																																											STOX2	ZNF534
																																											STRBP	ZNF536
																																											SULT1C2	ZNF541
																																											SURF2	ZNF561
																																											SUSD4	ZNF576
																																											SYNCRIP	ZNF641
																																											SZRD1	ZNF664
																																											TACC3	ZNF785
																																											TAF3	ZNF788P
																																											TAX1BP3	ZNF84
																																											TBC1D13	ZNFX1
																																											TCF3	ZSCAN29
																																											TCIRG1	ZSCAN5A
																																											TDG
																																											TEAD2
																																											TECPR1
																																											TFAP2C
																																											TFPT
																																											TGFB2
																																											THEM4
																																											TKT
																																											TMCC1
																																											TMCO4
																																											TMED9
																																											TMEM165
																																											TMEM200B
																																											TMEM201
																																											TMEM237
																																											TMEM65
																																											TMSB10
																																											TNIP2
																																											TNPO1
																																											TOB2
																																											TOR1AIP2
																																											TOX3
																																											TPD52L2
																																											TPM2
																																											TRABD
																																											TRAF5
																																											TRAPPC4
																																											TRIP10
																																											TRIP13
																																											TRPC1
																																											TRPS1
																																											TSHZ2
																																											TSSC4
																																											TTLL4
																																											TTLL7
																																											TUBB2A
																																											TUFT1
																																											TWIST1
																																											UBAP2
																																											UBAP2L
																																											UBE2O
																																											UBE2Q2
																																											UCHL1
																																											UCP2
																																											UPF3B
																																											URB2
																																											USP42
																																											USP48
																																											VANGL1
																																											VCAN
																																											VGLL4
																																											VPS13C
																																											VSIG10
																																											VSIG10L
																																											WDFY2
																																											WDR5
																																											WDR54
																																											WFIKKN1
																																											YARS1
																																											ZC3H3
																																											ZC3HAV1
																																											ZCCHC17
																																											ZDHHC24
																																											ZFP41
																																											ZIC2
																																											ZMYM3
																																											ZMYND19
																																											ZNF234
																																											ZNF239
																																											ZNF292
																																											ZNF302
																																											ZNF432
																																											ZNF532
																																											ZNF618
																																											ZNF704
																																											ZNF736
																																											ZNF765
																																											ZNF777
																																											ZNF783
																																											ZNF789
																																											ZNF827
																																											ZP3
[truncated: 64 more columns]

## Sheet: Supplementary Table.3
Metastasis-related pathway activity scores calculated based on the GSVA algorithm
Tag	TCGA-69-7978-01	TCGA-62-8399-01	TCGA-78-7539-01	TCGA-73-4658-01	TCGA-44-6775-01	TCGA-44-2655-01	TCGA-44-3398-01	TCGA-62-8397-01	TCGA-53-A4EZ-01	TCGA-50-7109-01	TCGA-38-6178-01	TCGA-86-8056-01	TCGA-55-1592-01	TCGA-86-A4JF-01	TCGA-69-7974-01	TCGA-86-A456-01	TCGA-97-8547-01	TCGA-55-1595-01	TCGA-NJ-A4YP-01	TCGA-05-4424-01	TCGA-97-A4M7-01	TCGA-44-2668-01	TCGA-NJ-A55A-01	TCGA-05-5420-01	TCGA-55-1594-01	TCGA-44-2659-01	TCGA-78-7162-01	TCGA-38-4632-01	TCGA-49-6761-01	TCGA-91-6828-01	TCGA-05-4418-01	TCGA-99-AA5R-01	TCGA-55-7903-01	TCGA-55-A492-01	TCGA-55-8616-01	TCGA-86-7954-01	TCGA-05-4433-01	TCGA-69-8253-01	TCGA-86-8674-01	TCGA-69-7765-01	TCGA-86-8672-01	TCGA-MP-A4T6-01	TCGA-97-7547-01	TCGA-55-7911-01	TCGA-91-6835-01	TCGA-55-A48Z-01	TCGA-50-5045-01	TCGA-55-7913-01	TCGA-86-8075-01
AIGNER_ZEB1_TARGETS	-0.174822	-0.266883	0.0603015	0.141524	-0.0736484	0.203538	-0.0693133	0.399931	-0.340166	-0.21737	0.387409	0.0581681	-0.0668777	0.220547	0.439352	-0.211099	0.266826	-0.308319	0.412123	-0.119772	-0.366569	0.202901	-0.331109	-0.494477	-0.335524	-0.388487	-0.118018	-0.265332	0.286656	-0.093665	0.0911993	-0.626079	0.353734	-0.0561991	0.494598	-0.443995	0.512906	0.296763	0.214593	-0.0418991	-0.0192173	-0.133727	0.424555	0.156384	-0.280755	-0.242723	-0.558502	0.173328	0.174048
ALONSO_METASTASIS_DN	0.343138	0.137117	0.204889	0.288213	-0.00518404	-0.000196819	0.165747	-0.159278	-0.261506	-0.118759	0.286055	0.335472	0.129031	0.131359	0.292005	0.0234404	-0.0230318	0.120588	-0.372622	0.18205	-0.229803	0.172325	0.169889	0.0686161	-0.118444	0.164293	0.373135	-0.254595	0.0389943	0.433482	-0.389321	0.28833	-0.197186	-0.342595	0.168186	-0.0261022	0.358088	0.147465	-0.24671	0.417688	-0.450619	-0.121556	0.282763	0.111959	0.475388	-0.286477	-0.144996	-0.222929	0.470185
ALONSO_METASTASIS_EMT_UP	0.271379	-0.297465	-0.427591	0.5979	0.18562	0.0326578	0.399561	-0.203007	-0.433264	-0.21457	0.140995	-0.24136	-0.177249	-0.286831	0.373442	-0.161594	0.22574	0.0985252	0.0191284	0.274053	-0.320346	0.503742	-0.365349	0.323627	0.0730834	-0.0146646	0.0621024	0.244004	0.27979	0.0571383	0.320709	-0.389418	-0.27483	-0.198347	-0.308386	-0.147233	-0.0610028	-0.175137	-0.0315027	0.236237	0.284637	-0.605583	-0.0234215	0.162672	-0.233338	-0.169204	0.468551	-0.496759	0.314504
ALONSO_METASTASIS_NEURAL_UP	0.0698699	0.0356903	-0.416513	0.481834	0.449242	0.0243357	0.182247	0.034104	-0.508665	-0.203252	0.366422	-0.0488586	-0.122153	-0.121186	0.00924627	-0.108453	-0.0434528	0.0750145	0.20572	0.344831	-0.113461	0.43218	-0.171385	-0.1353	-0.297643	0.174786	0.363495	0.0164276	0.335508	-0.0494594	-0.172622	0.275866	-0.199872	-0.15751	-0.0328244	-0.32704	0.33981	0.07733	-0.0940099	0.450807	0.059836	-0.468071	0.415571	-0.357822	0.0831704	0.33849	0.341905	-0.458867	0.375301
ALONSO_METASTASIS_UP	-0.278912	-0.285096	-0.150217	0.442162	-0.165118	0.364172	0.442189	-0.170281	-0.174176	0.028252	-0.123738	-0.337247	-0.0927833	-0.0592528	-0.104729	-0.0875076	-0.190344	-0.0802102	-0.0535397	0.0655761	-0.483122	0.249913	-0.421967	0.459227	0.173561	-0.150511	0.190219	0.427142	0.242049	-0.142322	0.437409	-0.433328	-0.0661424	0.12481	-0.235336	-0.255218	-0.0969189	0.126258	0.0940864	0.0598315	0.140272	-0.512953	-0.073833	0.122066	-0.435207	-0.344757	0.365733	-0.074588	-0.158152
BIDUS_METASTASIS_DN	0.285825	-0.080094	0.0275914	0.271571	0.0667313	-0.0169021	-0.000950897	0.217197	-0.153396	-0.250587	0.0668068	-0.0262769	-0.0941932	0.137118	0.0988458	0.149327	0.313446	-0.211806	-0.0416797	-0.00521595	0.282775	0.0937843	0.135069	-0.0470436	-0.318439	0.261645	0.195374	-0.0672671	-0.150782	0.186181	-0.173909	0.386015	-0.0495969	0.0888703	-0.0272832	0.137179	0.178913	-0.167884	-0.052452	0.0465262	-0.117816	0.0448112	0.129817	-0.150981	0.129211	-0.00108029	0.186072	-0.325007	-0.104385
BIDUS_METASTASIS_UP	-0.00331811	0.110317	-0.263578	-0.225818	0.138397	-0.349672	-0.218141	-0.401063	0.275506	0.401293	-0.156706	-0.225053	-0.12263	0.284485	0.202946	-0.396722	-0.386947	0.185305	-0.143358	0.361177	-0.49852	0.417485	-0.405047	-0.0695558	0.456608	-0.325392	-0.285109	0.112703	0.226388	0.346296	0.0771844	-0.6197	0.426632	-0.498239	-0.295476	0.219278	-0.0367888	-0.354801	-0.287493	0.226012	0.00487184	-0.484997	-0.389131	0.384349	-0.134179	-0.190915	-0.383794	0.342256	0.135201
CHANDRAN_METASTASIS_DN	-0.0874191	-0.103592	-0.025586	0.320518	0.221737	0.212721	0.177658	0.0454622	-0.313176	-0.151105	0.141493	0.0850077	-0.039741	-0.104589	-0.0149204	0.0154177	0.116492	-0.0663777	-0.0178151	0.0150901	0.171922	-0.0699288	0.233758	-0.155357	-0.119035	0.0533212	0.353523	-0.123463	-0.250175	0.0273224	-0.160891	0.235679	-0.429705	0.0764586	0.00527977	-0.213222	0.114008	0.0429082	-0.0909299	0.112936	0.0155834	-0.235967	0.310834	-0.319416	0.0377416	-0.0637218	0.256899	-0.239565	0.199419
CHANDRAN_METASTASIS_TOP50_DN	-0.393639	-0.285527	0.183499	0.307918	-0.215503	0.351999	0.0596599	0.239281	-0.167001	-0.213264	-0.193945	-0.0642944	-0.291388	0.0224867	-0.31545	-0.0853847	0.186339	-0.225987	0.232202	-0.287271	0.137018	-0.148555	-0.068264	-0.0856708	-0.0812722	-0.28319	0.307274	0.217658	-0.0652519	-0.249704	-0.137928	0.064029	-0.251378	0.428934	-0.118278	-0.241425	0.145336	0.254569	0.247266	-0.164104	-0.124376	-0.212209	0.303281	-0.114658	-0.262766	0.0160402	0.231594	-0.0304375	-0.161794
CHANDRAN_METASTASIS_TOP50_UP	0.23238	-0.220856	0.0293054	-0.213514	-0.0649514	-0.248352	-0.240719	-0.238939	-0.0110769	0.416434	0.147122	-0.183849	-0.213588	0.328496	0.121127	-0.22059	-0.196089	0.405352	0.176406	0.36357	-0.267267	0.296706	-0.376579	-0.355743	-0.0484809	-0.122242	-0.133623	-0.297996	0.129089	0.547301	-0.0882093	-0.520795	0.344543	-0.10144	-0.253158	0.373496	0.274655	-0.0636793	0.260741	0.33157	-0.0242269	-0.190154	-0.141937	0.29177	0.189179	-0.198789	-0.5041	0.468378	0.0908192
CHANDRAN_METASTASIS_UP	0.324336	-0.09151	-0.0814583	-0.0721485	0.115341	-0.356387	-0.261239	-0.132911	0.00571176	0.222322	0.0978022	0.154614	-0.0689506	0.0764062	0.0633281	-0.00696066	-0.0920645	0.17455	-0.0441681	0.162248	-0.113602	0.327411	-0.271661	-0.257064	0.0881454	0.0128991	-0.273273	-0.275505	0.154773	0.44803	-0.228142	-0.246505	0.246697	-0.41887	-0.185108	0.182595	0.137815	-0.212415	-0.0413418	0.287111	-0.0661819	-0.192556	0.0575204	0.194934	0.101197	0.00952242	-0.416794	0.18702	0.230178
COULOUARN_TEMPORAL_TGFB1_SIGNATURE_DN	-0.0690627	-0.0394601	0.0135427	0.150577	0.0666024	0.220939	-0.183763	0.240587	-0.0321801	-0.24987	0.122919	0.144753	-0.0489868	0.0645386	0.0529024	0.200538	0.0763654	-0.233467	-0.0218874	0.127301	-0.0381993	-0.120224	-0.204265	-0.129624	-0.324281	-0.0636427	0.170205	-0.0911119	-0.129853	0.182661	-0.11104	-0.0155366	-0.0645574	0.0615579	0.128577	-0.0688955	0.331	0.247467	0.213414	0.0225683	0.0820048	-0.103669	0.280184	-0.101133	-0.182476	-0.137598	-0.121204	-0.101534	0.061783
COULOUARN_TEMPORAL_TGFB1_SIGNATURE_UP	0.140556	0.0395587	0.103575	0.335515	0.160406	0.00553797	0.155573	-0.0153678	-0.262993	-0.0616054	0.0329641	0.162454	0.0408175	0.0757749	0.187266	0.0432891	-0.0134232	0.186598	-0.00104455	0.146937	-0.159731	0.34827	-0.282027	-0.0173974	-0.187328	0.00737142	-0.0744244	0.24598	0.178146	0.295127	0.0512458	-0.233111	0.144198	-0.378449	-0.0536282	-0.0252511	0.249836	-0.0863124	-0.073779	0.273549	-0.044075	-0.441203	0.276391	0.0454556	-0.00138639	-0.111871	-0.0149185	0.0992049	0.354907
CROMER_METASTASIS_DN	0.0232725	-0.103064	-0.274758	0.215769	-0.237	0.176143	-0.218158	-0.00521879	-0.151687	-0.19044	-0.226612	-0.130583	-0.477203	-0.00237035	0.387162	-0.266014	0.0777717	-0.233138	0.373991	-0.199965	-0.39827	0.374657	-0.264558	-0.291583	-0.425654	-0.345127	0.00745856	0.0602128	0.35691	-0.358701	0.399652	-0.370857	-0.120679	0.11854	0.171651	-0.444156	0.270322	0.475605	0.366883	-0.330097	0.394081	-0.230776	0.125453	-0.0386773	-0.312357	-0.185239	-0.136928	-0.108611	-0.123664
CROMER_METASTASIS_UP	0.193235	-0.0717339	0.207903	0.235514	0.329274	0.0677048	0.220902	0.0762324	-0.0904674	0.0163092	0.139314	-0.0505037	-0.0189537	0.330897	-0.0356306	-0.0913965	-0.111893	0.0599363	-0.186433	0.259439	-0.147011	0.13342	-0.0622905	-0.0725336	0.254168	0.0217179	0.225956	-0.0814439	-0.220106	0.353435	-0.246512	-0.139171	-0.0913562	-0.365002	-0.178008	0.334409	-0.172761	-0.329461	-0.214671	0.400788	-0.14005	-0.317027	0.0279377	-0.209606	0.221763	-0.0330247	0.0043173	0.0281037	0.342288
CROMER_TUMORIGENESIS_DN	-0.509947	-0.0450492	-0.0914943	0.123294	-0.167067	0.47115	0.0755986	-0.0135118	-0.325165	-0.243832	-0.00607426	0.0286733	0.237673	0.0390493	0.240513	0.135328	0.00151926	-0.0748573	0.250484	0.157608	0.268525	-0.341155	0.229093	-0.193604	-0.342377	-0.286772	0.451253	-0.229104	-0.187753	-0.0589524	-0.167532	0.0534499	-0.278403	0.481503	0.349236	-0.24628	0.475115	0.439907	0.364896	-0.105706	0.0546371	-0.090925	0.412925	-0.354915	0.121083	-0.296804	-0.0271867	-0.100838	0.0974053
CROMER_TUMORIGENESIS_UP	0.368462	0.232735	-0.471259	0.541993	0.481645	-0.327303	0.373434	-0.316484	-0.523733	-0.198292	0.281798	-0.498951	-0.289194	-0.160737	0.172165	-0.129236	0.383706	-0.0722259	0.352194	0.168932	-0.0580092	0.634787	-0.419721	-0.0179671	-0.0538316	-0.310388	-0.258309	0.380374	0.239065	-0.155385	0.292687	-0.282637	-0.454029	-0.514296	-0.406022	-0.32294	-0.387509	-0.338473	-0.0849355	0.386539	0.447958	-0.535545	-0.401783	-0.356728	0.127542	0.291655	0.480821	-0.334731	0.617504
DE_YY1_TARGETS_DN	0.350436	0.129149	-0.293473	0.292981	0.34366	-0.0506602	0.228307	-0.190162	-0.310908	0.209418	0.190377	0.312838	-0.265212	0.14575	0.301231	-0.207822	-0.19803	-0.0207572	-0.289379	0.199338	-0.226687	0.362411	-0.178292	-0.0727279	0.0172449	0.0551783	0.0651822	0.0330598	-0.10101	0.410631	-0.0602331	-0.317093	0.0814353	-0.472831	-0.365568	0.214447	0.15944	-0.261352	-0.455861	0.377933	-0.0706414	-0.520473	0.0902561	0.176502	0.23059	-0.277456	-0.268754	-0.211977	0.40138
DE_YY1_TARGETS_UP	0.124139	-0.0187824	0.24007	0.0609696	0.164526	-0.052272	-0.00646759	0.185384	-0.138431	-0.120325	0.200712	-0.18186	0.142345	-0.32169	0.115785	0.242716	-0.277174	-0.162319	-0.335073	0.045185	-0.0397686	0.113911	0.270211	0.171152	-0.213075	0.0764224	0.504353	-0.207081	-0.0585242	0.26635	-0.206153	0.229453	-0.108048	0.146469	0.35771	-0.128752	0.295748	0.0826519	-0.0268693	-0.173401	-0.0171734	0.250801	0.17335	-0.248799	0.152572	-0.0757712	0.104509	-0.354029	0.0922087
EHLERS_ANEUPLOIDY_DN	-0.122591	-0.232014	-0.0769375	0.240966	0.335701	0.34859	0.0227823	0.236827	0.0839483	-0.377154	0.502844	-0.226148	-0.229694	-0.0516221	-0.147857	0.159628	0.173379	0.2427	0.396563	-0.00468502	-0.606994	0.107102	-0.30645	-0.177855	-0.338621	0.0933943	0.124826	0.244097	0.278496	-0.308527	-0.397524	-0.130002	-0.0529788	0.23245	0.578285	0.0198586	-0.200626	-0.0315574	0.0266094	0.405647	0.329116	-0.15804	0.124863	-0.157829	-0.295061	0.321639	0.0119168	0.0338409	0.373752
EHLERS_ANEUPLOIDY_UP	-0.148246	-0.251833	-0.119944	0.337898	0.0153992	0.42326	0.526613	0.350567	-0.046647	8.65e-05	0.0906225	-0.00774517	-0.231878	-0.354668	-0.091547	0.0350954	-0.182361	0.112601	-0.074337	-0.194719	0.0966602	0.138794	0.162283	0.187917	-0.115585	0.148037	0.281398	-0.0778163	-0.290964	0.236002	-0.0559449	0.152056	0.0376476	0.138078	-0.467207	-0.483288	-0.0985535	0.190319	-0.301429	0.142121	0.192734	-0.380113	-0.365534	0.0240658	-0.151468	-0.116524	0.26918	-0.249111	0.292584
GILDEA_METASTASIS	0.259495	-0.235132	-0.101182	0.654653	0.519301	-0.15627	0.393912	0.0952002	-0.490287	-0.231213	0.290098	-0.40624	-0.482113	0.120934	0.033559	0.139401	0.38728	-0.262597	0.243733	-0.00024793	0.131854	0.565265	0.0774437	0.0991223	-0.495419	-0.0259193	0.138024	0.294011	-0.0199445	-0.106712	0.052371	0.116934	-0.321591	-0.236589	-0.172241	0.0075823	-0.189836	-0.260692	-0.526248	0.373816	0.488478	-0.441876	-0.0119524	-0.0355316	-0.16955	0.190796	0.53568	-0.483365	0.382942
HAN_SATB1_TARGETS_DN	0.0593887	0.0263771	-0.0687691	0.139268	0.0460742	0.00795997	-0.0294347	0.0740348	-0.229412	-0.137126	0.0710306	-0.0630818	-0.131139	0.0209847	-0.00330356	-0.013473	-0.0269485	-0.164572	-0.0824133	0.0696148	-0.0883443	0.0679242	-0.135344	-0.14996	-0.102792	-0.00941253	0.114662	0.0299843	-0.0127657	0.0982832	0.0369396	-0.0267324	-0.094344	-0.0230516	-0.109538	-0.214704	0.106595	-0.0369378	-0.0619726	0.0608018	0.0407306	-0.123226	0.0389197	-0.130728	0.00068291	-0.102434	0.00917035	-0.191896	0.186759
HAN_SATB1_TARGETS_UP	0.0643454	-0.041454	-0.0369535	0.266027	0.138947	0.115092	0.18873	0.10124	-0.321679	-0.104899	0.0948398	0.107323	0.0117567	-0.0261034	0.0983012	0.107946	0.0976426	-0.089023	0.02339	0.121262	-0.115106	0.21135	-0.18883	0.0203072	-0.122813	-0.137554	0.117075	0.0466578	-0.171397	0.1981	0.123006	-0.012309	-0.190226	-0.130427	-0.196879	-0.184572	0.112847	0.0607206	-0.194104	0.216191	0.00751851	-0.348144	0.109115	-0.0676033	-0.0309167	-0.215916	0.035841	0.0553652	0.242049
ITO_PTTG1_TARGETS_DN	0.418144	-0.509721	-0.140379	0.428283	-0.126576	-0.365109	0.0763575	0.00113587	-0.518588	-0.63912	-0.137999	-0.724543	-0.661286	0.361395	0.503298	-0.550231	0.23467	-0.189057	0.255619	-0.196855	-0.0562857	0.663206	-0.710727	0.076367	-0.448717	-0.52843	0.109635	0.223553	0.616974	-0.532866	0.561602	-0.332718	-0.568155	-0.0823199	0.0342668	-0.249669	0.224236	0.0941235	0.371915	-0.151012	0.680889	-0.679504	-0.372328	-0.0292099	-0.643833	-0.231353	0.433481	0.334052	0.0345612
ITO_PTTG1_TARGETS_UP	0.281324	-0.120306	-0.158324	0.504802	0.541305	0.320398	0.405764	0.315352	0.173761	-0.223556	0.369665	0.0533553	0.060288	-0.245562	-0.246398	0.399438	0.429104	-0.274077	0.155291	0.377818	-0.378354	0.0332942	-0.390111	-0.181053	0.0238599	-0.333222	0.3013	0.378761	-0.606086	0.187417	0.351582	-0.404762	-0.543695	-0.0629532	-0.477476	-0.270955	0.0212122	0.10099	-0.246491	0.356786	0.199393	-0.759073	-0.059152	-0.713948	-0.0642745	-0.238433	0.200128	-0.212055	0.428747
JI_METASTASIS_REPRESSED_BY_STK11	-0.397885	0.105117	0.00448722	0.260708	0.100335	0.215358	-0.0200987	0.0374321	-0.36956	0.0325676	0.261347	0.189356	0.160455	-0.13499	-0.0412714	0.319449	-0.0276054	0.0789413	0.0156601	0.377755	-0.101592	-0.36159	-0.135247	-0.0891417	0.146228	-0.0534973	0.0391986	-0.141396	-0.341282	0.264301	0.335238	-0.30537	-0.555575	0.125561	-0.0945385	-0.0772971	0.275182	0.32504	0.0289077	0.251824	-0.0351001	-0.410583	0.44447	-0.141069	0.274224	-0.307825	-0.33184	0.0963464	0.169847
KAUFFMANN_DNA_REPAIR_GENES	-0.122898	0.0657971	-0.196115	-0.341486	-0.0265038	-0.266627	-0.114144	-0.344745	0.235078	0.031218	-0.209572	-0.309634	-0.202353	0.332303	0.122719	-0.331204	-0.102387	0.263713	-0.192938	0.00253487	-0.252263	0.223354	-0.220611	0.0609948	0.289852	-0.373056	-0.310633	0.130526	0.170853	-0.126256	0.119559	-0.398795	0.307381	-0.226848	-0.220139	-0.0850181	-0.324264	-0.255958	-0.0436154	-0.295801	-0.02708	-0.168797	-0.482725	0.412212	-0.0227187	0.107283	-0.198781	0.290158	-0.00652206
KAUFFMANN_DNA_REPLICATION_GENES	-0.071988	0.165913	-0.194107	-0.264976	0.0820013	-0.392471	-0.330463	-0.275309	0.316382	-0.0525188	-0.213183	-0.39586	-0.213536	0.410594	0.223978	-0.336662	-0.230124	0.211831	-0.13886	0.141539	-0.319981	0.253852	-0.282051	-0.0504663	0.108556	-0.359049	-0.235255	0.123706	0.122207	-0.0994317	0.177523	-0.376075	0.315392	-0.263162	-0.23008	0.0710742	-0.251163	-0.369547	-0.0392264	-0.349361	0.147966	-0.224233	-0.479106	0.34409	0.0116331	0.277958	-0.13703	0.241029	0.183078
KAUFFMANN_MELANOMA_RELAPSE_UP	-0.105358	0.241551	-0.533711	-0.378295	0.186226	-0.538166	-0.22745	-0.556517	0.485581	0.256578	-0.362174	-0.537891	0.0348207	0.539867	0.234646	-0.547295	-0.282747	0.458738	-0.246617	0.333791	-0.571502	0.503844	-0.558225	0.295821	0.507926	-0.581249	-0.4315	0.597211	0.364301	-0.13546	0.305329	-0.662163	0.428658	-0.520071	-0.423183	-0.118564	-0.301218	-0.625853	-0.255754	-0.33886	0.300924	-0.538803	-0.675908	0.553365	0.0603481	0.285265	-0.14085	0.478725	0.312161
KEGG_RENAL_CELL_CARCINOMA	0.314971	0.1309	-0.160232	0.389061	0.146972	-0.308014	-0.0816302	0.0350335	-0.32256	0.0143608	0.096008	0.0561065	-0.0513518	0.027376	0.275148	-0.310993	-0.166171	0.0326741	-0.164849	0.239536	-0.202795	0.444091	-0.31845	-0.24779	-0.0209787	0.0878545	0.247945	-0.0569614	0.0595922	0.309292	-0.131514	0.0719418	-0.0192831	-0.413335	-0.039571	-0.0272228	0.170486	-0.197375	-0.234134	0.252967	-0.133181	-0.46067	0.271783	-0.241363	0.2163	-0.0635273	-0.249616	-0.0990641	0.0275347
KIM_RESPONSE_TO_TSA_AND_DECITABINE_DN	-0.167125	-0.038491	0.37366	0.133959	-0.233684	0.215653	-0.0669779	0.21196	0.0987822	0.231334	-0.140901	-0.290706	-0.322504	0.272837	0.113135	-0.396822	-0.0248627	0.407063	0.373215	-0.0113778	-0.520227	-0.36095	-0.562641	-0.125947	-0.299599	0.229356	0.250421	0.183751	0.0262144	-0.33146	0.373977	-0.47618	-0.138228	0.0973673	0.226782	-0.0124874	0.230093	0.377967	0.61754	0.131363	-0.119848	-0.0570804	0.259653	-0.410427	-0.394196	-0.215843	-0.426874	0.59924	-0.163306
KIM_RESPONSE_TO_TSA_AND_DECITABINE_UP	-0.157337	-0.0717554	0.00529733	0.152451	-0.0367972	0.388142	0.128101	0.0398362	-0.254541	-0.284324	-0.0714331	-0.184999	-0.202975	-0.00350695	0.0602327	0.136699	0.141327	-0.363632	-0.0057167	-0.0788417	-0.13789	-0.0305136	-0.170659	0.125889	-0.0842478	-0.301192	0.172418	0.21741	0.104804	-0.189599	0.369371	-0.145634	-0.262031	0.279315	0.105785	-0.17276	0.228925	0.236016	0.147422	-0.142884	0.280054	-0.0425488	0.0160016	-0.348599	-0.272301	-0.163989	0.294413	-0.0470039	0.00562614
KREPPEL_CD99_TARGETS_DN	0.182784	0.131003	-0.612521	0.170181	0.267689	-0.230138	-0.48817	0.448316	-0.246014	0.0865227	0.238837	0.169608	0.345339	-0.206458	0.384017	-0.324367	-0.585872	-0.165948	0.274824	0.575924	0.235504	0.0480946	0.490413	-0.326991	-0.835112	0.565011	0.48202	-0.551573	-0.421739	0.607135	-0.60003	0.670574	-0.403958	-0.541071	0.549314	-0.0124415	0.419791	-0.122837	-0.314799	0.605831	-0.159835	-0.0123296	0.81752	-0.333086	0.595704	-0.242525	-0.233277	0.0356441	0.545043
LANDEMAINE_LUNG_METASTASIS	0.0151318	0.350922	-0.0911242	0.0199086	0.248177	0.147062	0.176166	-0.0683581	-0.08953	-0.227044	0.318813	0.229909	-0.0757712	0.0227986	-0.0750303	0.0222285	-0.119716	-0.0165716	-0.340818	-0.15129	-0.220234	0.105729	-0.116108	-0.24475	-0.150787	0.454549	-0.0267737	0.190331	0.0224453	-0.211598	-0.0640793	-0.529025	0.329768	-0.462579	-0.0147957	0.157028	-0.111312	-0.232965	-0.193861	0.182293	-0.0767442	-0.305557	0.0717134	-0.00341723	0.126951	0.0238493	0.0871111	-0.0296265	0.380448
LE_SKI_TARGETS_DN	-0.395915	0.399161	-0.552587	0.689062	-0.336018	0.192144	0.134238	0.379508	-0.651933	0.0848935	0.214681	0.0344389	-0.1452	0.108831	0.515209	0.62279	0.286488	0.175186	0.0632595	0.183345	-0.0874864	-0.376171	0.394717	-0.421436	-0.586842	-0.0146207	0.539443	-0.123291	-0.246546	0.0298155	-0.265884	0.616036	0.0299657	0.204928	0.40698	-0.480943	-0.446182	0.329781	-0.178162	0.210641	-0.377805	-0.493333	-0.224091	-0.0876785	-0.165717	0.184259	0.0976081	-0.671336	-0.279647
LE_SKI_TARGETS_UP	-0.0117153	-0.0763861	-0.357615	0.441722	0.34209	-0.034231	0.439601	-0.0722341	-0.444142	-0.371234	0.102174	-0.33878	-0.386376	0.117586	0.145683	0.218935	0.545667	0.0595502	0.360591	-0.159988	-0.0199471	0.43377	-0.00548649	-0.0187027	-0.107957	-0.090392	-0.00143203	0.0496228	-0.0755374	-0.030857	0.206721	0.282958	-0.462469	-0.0970592	-0.176204	-0.157145	0.227804	-0.0694004	-0.252342	0.192121	0.418458	-0.574707	0.0501317	-0.396653	-0.00757081	-0.12788	0.38344	-0.464267	0.376739
LEE_METASTASIS_AND_ALTERNATIVE_SPLICING_DN	-0.0334322	0.0578457	-0.383576	-0.0412359	-0.113722	0.177749	-0.0780288	0.14068	-0.104725	-0.0038122	0.155117	0.270512	0.107089	-0.229998	0.118532	-0.034571	0.216069	-0.160243	-0.0346713	0.327101	0.0443786	-0.121465	-0.204408	-0.173499	-0.0812123	0.281027	-0.0859334	-0.265222	0.126522	0.140712	0.026237	-0.0408124	-0.0411833	-0.186033	-0.146308	0.20488	0.0707005	-0.179355	-0.14742	-0.115929	0.162618	-0.0175908	0.181028	-0.0827303	0.0035882	0.0351656	-0.231883	0.0574649	0.196207
LEE_METASTASIS_AND_ALTERNATIVE_SPLICING_UP	0.411957	-0.187993	-0.0926391	0.398492	0.0930454	-0.202228	-0.143122	0.0228313	-0.237387	-0.187537	0.163809	-0.145497	-0.26445	-0.203487	0.157719	-0.0354974	0.0639879	-0.0973347	0.0823903	0.184278	0.0359121	0.250069	0.00207945	-0.243185	-0.169339	-0.0843686	0.0850788	-0.0474624	0.0179135	-0.0632481	0.0258051	0.0752855	-0.143352	-0.16732	-0.0326094	0.031849	0.0201963	-0.191487	-0.0400417	0.166022	0.200456	-0.099365	0.0433691	-0.195412	0.195959	0.0997877	0.0184917	-0.209539	0.314046
LEE_METASTASIS_AND_RNA_PROCESSING_UP	-0.0805062	-0.0380251	-0.02819	-0.361349	-0.270677	-0.279808	-0.423257	-0.385389	0.187894	0.523855	-0.0382004	-0.597901	-0.089173	0.446305	0.136431	-0.246973	-0.330209	0.579909	0.180274	0.082264	-0.616418	0.50442	-0.552742	-0.0113358	0.409368	-0.123629	-0.115631	0.0142412	0.610317	0.264911	0.294254	-0.558244	0.463488	-0.0995442	-0.053284	0.134119	-0.412755	0.414411	0.315686	-0.137126	0.234596	-0.107032	-0.401819	0.252615	-0.0686452	-0.290539	-0.367254	0.278233	-0.355232
LIAO_HAVE_SOX4_BINDING_SITES	0.129325	0.0819479	-0.0765368	0.0231242	0.229378	-0.405211	-0.230747	-0.139212	0.0724595	0.0817342	0.224819	-0.0557351	-0.112546	-0.0380761	0.0740053	-0.200046	-0.0255417	0.0983895	0.182438	0.0655789	-0.382099	0.250044	-0.256082	-0.270713	0.00406609	-0.0158275	-0.187627	-0.1885	0.0714217	-0.0843149	0.114809	-0.32491	-0.0390238	-0.31851	-0.0344107	0.0160822	-0.0219948	-0.0791657	0.194946	0.0979032	0.349924	-0.452966	-0.021702	-0.308605	0.0458754	0.23217	-0.319367	-0.0294559	0.3805
LIAO_METASTASIS	0.113829	0.143724	-0.11058	-0.118256	0.0444058	-0.344312	-0.331554	-0.03048	0.165566	-0.0605658	0.185616	-0.110261	-0.0887327	0.0812861	-0.00983251	-0.216805	-0.0289729	-0.101747	-0.0319214	0.055985	-0.146138	0.22169	-0.299713	-0.295536	0.106112	-0.115694	-0.296825	-0.0440307	0.0641322	0.0522041	-0.0393443	-0.257156	-0.0852611	-0.238585	0.0785377	0.0421351	-0.0240235	-0.0539932	0.059595	-0.131171	0.175267	-0.207474	-0.0309523	-0.191545	-0.0629074	0.202698	-0.294056	0.184484	0.186681
MCCABE_BOUND_BY_HOXC6	0.0403001	0.0355325	-0.0757152	0.0657988	0.054588	-0.0694626	0.00678876	-0.0251538	-0.10741	0.00714151	0.00742379	0.00856838	0.0205451	-0.0587362	0.0196358	-0.0604377	0.0404212	-0.0204123	-0.022614	0.00900872	0.0309486	-0.0022422	0.0867381	-0.0322647	0.0758149	-0.0384217	0.0230475	-0.094294	-0.0388357	0.0517869	-0.06586	-0.00459041	-0.0342344	-0.107112	0.0157157	0.0706082	-0.00711462	-0.0752579	-0.110372	0.0458478	-0.117872	0.040506	0.00694019	0.0118651	0.0427113	0.0318363	-0.0522734	-0.0566823	0.0953121
MCCABE_HOXC6_TARGETS_CANCER_DN	-0.0229741	-0.149296	-0.304498	0.154044	-0.265503	0.228516	0.0163691	-0.427056	-0.0774194	0.264665	-0.177636	-0.0562068	-0.39813	0.220796	-0.246955	-0.414708	-0.0341744	-0.230284	0.0942915	0.261382	-0.518403	0.170179	-0.456885	0.208919	0.124837	-0.435427	-0.24743	-0.0391816	-0.0494509	-0.182493	0.401236	-0.460101	0.0987984	-0.242723	0.0707033	-0.48233	0.000983074	0.309071	0.0531376	0.0606544	0.0984379	-0.191128	0.119287	0.0526199	-0.465838	-0.483926	0.181843	0.347267	-0.344694
MCCABE_HOXC6_TARGETS_CANCER_UP	0.230891	-0.0736765	0.228596	0.114092	0.19186	-0.331998	-0.313754	0.128827	-0.0886139	-0.315971	0.341214	0.049249	-0.109982	-0.147469	-0.20353	0.0278828	0.163397	-0.0872353	-0.0744914	-0.230145	0.275302	-0.0035343	0.250633	-0.425847	-0.266258	0.315992	-0.0676408	-0.347799	-0.103318	0.123142	-0.409851	0.357124	-0.228281	0.0976507	0.203016	0.0762646	-0.154057	-0.0178742	-0.278891	0.23321	0.214735	0.363944	0.139363	-0.266679	0.144944	0.191311	-0.222815	-0.374169	0.0426317
ODONNELL_METASTASIS_DN	-0.427987	-0.0670343	-0.00132062	0.111028	-0.195075	0.365295	0.125847	0.176526	0.150534	0.00759316	-0.391297	-0.0822816	-0.319094	0.275129	-0.135167	-0.175999	0.0389507	0.124072	0.0618745	-0.0988778	-0.156756	-0.434696	-0.0949971	0.0732849	-0.202145	-0.150148	0.166827	0.231975	0.319188	-0.373511	0.188882	-0.199073	-0.14133	0.372782	0.112174	-0.0359551	0.0796678	0.146997	0.435348	-0.444544	0.209736	-0.217307	0.162667	-0.240045	-0.201967	0.316239	0.218373	0.26808	0.00734259
ODONNELL_METASTASIS_UP	-0.0327394	0.00293327	-0.131454	0.0544995	0.157934	-0.0955922	-0.290031	-0.146861	-0.0706868	-0.00209662	0.234827	0.0344196	0.0713219	-0.194636	0.114579	0.00594495	0.131235	-0.0536476	0.0472863	0.231532	0.372786	-0.0242823	0.291496	-0.418394	-0.0748543	0.0509152	0.191249	-0.329065	-0.231428	0.184661	-0.345159	0.328861	-0.387171	-0.026806	-0.140226	0.158806	0.148737	-0.0521551	-0.148585	-0.180662	-0.134839	0.257599	0.149604	-0.224174	0.347029	-0.0410261	-0.17467	-0.00445039	0.263241
ONDER_CDH1_SIGNALING_VIA_CTNNB1	0.133625	-0.0109446	-0.17944	0.556173	0.525121	-0.192394	0.298381	-0.0345694	-0.482559	-0.0262285	0.393255	0.0653223	-0.189985	0.0279339	-0.0394482	-0.0166018	0.393645	-0.0935243	0.184462	0.342309	0.201047	0.402168	0.0172048	-0.254713	-0.199217	0.181736	-0.0139821	0.0367382	-0.179989	0.298686	-0.287162	0.242852	-0.461077	-0.328281	-0.110835	-0.142971	-0.185678	-0.32438	-0.259959	0.348645	0.117744	-0.400961	0.294161	-0.340042	0.169117	0.174091	0.295326	-0.307997	0.537752
ONDER_CDH1_TARGETS_1_DN	0.121001	0.0391778	-0.312165	0.180349	0.289032	-0.0235065	0.100642	-0.330562	-0.343212	0.161398	-0.0448009	-0.00769425	0.0354283	0.243367	0.204588	-0.0576582	-0.225832	0.113527	0.00694182	0.300969	-0.315148	0.393415	-0.175693	0.0605657	0.0883116	-0.226997	-0.0909371	-0.0113921	0.176418	0.296733	0.111951	-0.403443	0.234945	-0.422825	-0.195145	-0.0494575	0.289404	-0.156671	-0.187151	0.207615	-0.0692262	-0.439569	-0.0704157	0.164804	0.0955372	-0.285026	-0.0946829	0.028247	0.29241
ONDER_CDH1_TARGETS_1_UP	0.122501	-0.0801671	-0.0545692	0.147101	-0.153268	0.0405016	0.0250475	0.270225	0.0192741	-0.122099	0.0579421	0.0320996	-0.114972	0.00727798	-0.229246	0.150698	0.154362	-0.194013	-0.215208	0.0804054	0.129259	-0.145385	0.0276492	-0.137253	-0.115015	0.235281	0.20843	-0.0538199	-0.0248682	0.100856	-0.0578383	0.124474	-0.330459	0.124694	-0.135244	-0.139481	0.216263	0.0837778	0.0610576	0.0736715	0.143255	0.0106575	0.115769	-0.285523	-0.0877727	-0.162749	-0.0475311	-0.0940005	-0.0475001
ONDER_CDH1_TARGETS_2_DN	0.0744343	-0.181206	-0.134572	0.225037	0.181219	0.15073	0.0719299	0.0479314	-0.314005	-0.24061	0.0513979	0.115864	-0.155727	0.0271638	0.239199	-0.01255	0.0542265	-0.346895	0.0534524	0.112373	-0.018796	0.327716	-0.0687333	-0.252781	-0.331712	-0.27359	-0.0603312	-0.0594796	0.0601927	-0.00855028	0.155152	-0.233911	-0.0771913	-0.181456	0.0655255	-0.211278	0.370226	0.131864	-0.000189221	0.0256912	0.0726759	-0.188009	0.201684	-0.116023	0.0247248	-0.175849	-0.0682251	-0.142474	0.218428
ONDER_CDH1_TARGETS_2_UP	0.250044	0.028813	-0.265792	0.513154	0.480155	-0.236944	0.335775	-0.0292351	-0.394562	-0.0451072	0.352716	-0.0978496	-0.222812	-0.156676	-0.00661002	-0.055812	0.408311	0.0762283	0.144055	0.272762	0.192169	0.329303	0.18455	-0.164101	-0.248508	0.27713	0.226547	-0.0568414	-0.183191	0.302991	-0.305633	0.329355	-0.409272	-0.308892	-0.119157	-0.173715	-0.27046	-0.282854	-0.306945	0.421112	0.111203	-0.515868	0.0758444	-0.390173	0.250027	0.276602	0.375031	-0.398919	0.476415
ONDER_CDH1_TARGETS_3_DN	0.00126385	0.213304	-0.385538	0.393914	0.187361	0.208633	0.321174	-0.224827	-0.494547	-0.193032	0.0144552	0.000330944	-0.0376503	0.0627395	0.294447	0.125256	0.0198804	-0.20322	0.279226	0.28453	0.090576	0.335189	0.0320922	-0.235547	-0.293867	-0.445154	-0.0883702	0.122758	0.211848	-0.0667622	0.178257	-0.168359	0.0136385	-0.097939	0.199097	-0.371578	0.446135	0.124615	0.204149	0.0381389	0.17711	-0.237591	-0.074579	-0.0402477	0.0268187	-0.283218	0.267683	-0.189636	0.260489
ONDER_CDH1_TARGETS_3_UP	-0.0142838	0.10289	-0.334507	0.625648	-0.161123	-0.012664	0.326862	-0.0138368	-0.179399	-0.410181	0.211493	-0.0565083	-0.179742	0.105686	-0.129144	0.172212	0.305721	-0.272169	-0.425866	0.536446	0.111822	0.0510963	-0.260194	-0.0320416	-0.299927	0.147618	0.240155	0.32977	0.0513873	0.296215	-0.33152	0.13439	-0.403935	0.35502	0.125876	-0.359645	0.129806	0.309271	0.0666302	0.130767	0.264793	-0.273282	0.147185	-0.371659	-0.202226	-0.241448	0.39765	-0.0144985	0.0204709
OZANNE_AP1_TARGETS_UP	0.346004	-0.252537	-0.0625541	0.495886	0.30553	0.190694	0.0920513	0.465856	-0.663806	-0.553358	0.215914	-0.369302	-0.565002	0.396284	0.521661	-0.346995	0.236837	-0.313384	-0.0802413	0.0351552	0.0584234	0.616413	-0.284854	0.0864659	-0.238248	0.021737	-0.225805	0.354662	0.365098	-0.177364	0.243893	-0.249669	-0.331876	-0.125247	-0.0594648	0.123724	0.302447	-0.0172504	-0.387681	0.116282	0.0257224	-0.235861	0.13374	-0.108824	0.326991	0.160545	0.257903	-0.450553	0.110548
PETROVA_ENDOTHELIUM_LYMPHATIC_VS_BLOOD_DN	0.354238	-0.259923	-0.258352	0.5077	0.329245	0.115381	0.345794	0.109867	-0.415898	-0.275075	0.0881925	-0.28762	-0.246326	-0.081974	0.1825	0.0542393	0.297395	-0.273607	0.0655319	-0.00798219	0.129639	0.498879	-0.257416	0.0107509	-0.290243	-0.246078	-0.0355089	0.297826	0.147662	0.0711586	0.150024	0.0837773	-0.303995	-0.209516	-0.313511	-0.237451	-0.0832067	-0.106957	-0.172329	0.105278	0.359601	-0.391419	-0.0303893	-0.190872	-0.0532906	-0.0246436	0.38357	-0.366653	0.390866
PETROVA_ENDOTHELIUM_LYMPHATIC_VS_BLOOD_UP	0.235987	0.149776	-0.435318	0.434266	0.123282	-0.230293	0.168128	-0.267411	-0.0751492	0.143928	-0.20389	-0.331841	-0.10701	0.286019	0.307793	-0.210424	-0.142667	0.0563339	0.0316993	0.41064	-0.231555	0.334442	-0.299146	0.0816709	-0.0580893	-0.0954987	0.149298	0.286177	0.129514	0.286795	-0.148833	0.0124269	-0.11976	-0.341936	-0.341646	-0.17317	0.205149	-0.308058	-0.293858	0.282926	0.100577	-0.500783	-0.191333	-0.104643	0.203036	0.0642539	0.256918	-0.181398	0.211777
PETROVA_PROX1_TARGETS_DN	0.456916	-0.235686	-0.0776746	0.527492	0.455436	0.174984	0.473992	-0.103313	-0.42142	-0.222697	-0.0135469	-0.270338	-0.14025	-0.148342	0.223016	0.18191	0.309033	-0.0622121	-0.0989878	0.167893	0.287102	0.479862	-0.14084	0.302026	-0.252608	-0.109074	0.0179939	0.321374	0.10124	0.254599	0.123271	0.137966	-0.384362	-0.25993	-0.465077	0.0528256	-0.186192	-0.341671	-0.435036	0.322071	0.36216	-0.53066	-0.139074	-0.214089	0.226102	-0.125105	0.484749	-0.431352	0.457339
PETROVA_PROX1_TARGETS_UP	0.150906	0.39219	-0.655868	0.265259	0.0984006	-0.591607	-0.173478	-0.48894	0.256367	0.435563	-0.364591	-0.605629	-0.246537	0.58717	0.320887	-0.322254	-0.425931	0.167038	-0.216471	0.504682	-0.412482	0.495541	-0.592295	0.0908617	0.24401	-0.505357	-0.375571	0.467327	0.454565	0.195716	0.046961	-0.370285	0.277558	-0.611463	-0.314858	-0.240155	-0.0429256	-0.561101	-0.375773	0.127932	0.19964	-0.562743	-0.581844	0.233988	0.0898463	0.370985	0.183758	-0.0453568	0.359069
PROVENZANI_METASTASIS_DN	0.183662	-0.195279	-0.0445151	0.352767	-0.137085	-0.064087	0.136385	0.0791668	-0.109384	-0.200211	0.283006	-0.368702	-0.332281	0.25525	-0.0146237	-0.287298	0.00950554	-0.363313	-0.041142	0.0603785	-0.213073	0.196218	-0.304238	-0.0035945	-0.380918	-0.176666	-0.00858745	0.294463	0.168778	-0.363868	0.26089	-0.0575662	-0.134249	0.0084157	-0.134288	-0.150106	0.151867	0.244309	0.104398	-0.094646	0.286697	-0.279014	-0.0447835	-0.155457	-0.216067	0.00875254	0.270704	-0.0507135	0.161108
PROVENZANI_METASTASIS_UP	-0.269105	-0.0341779	0.0286206	-0.0626293	-0.1347	0.0778408	-0.0117484	0.0229998	-0.0494744	0.182244	0.00607651	-0.0701221	-0.0736883	-0.0631851	-0.265357	-0.0646493	0.0811803	-0.243559	-0.148318	0.0150749	0.00143957	0.179451	-0.296449	0.180373	0.171137	0.0438471	0.132101	0.113927	-0.282518	0.112612	-0.0340132	-0.244269	-0.0870063	-0.0425932	-0.232998	-0.166935	0.141779	-0.0782099	0.0255359	0.0374384	0.0546294	-0.205743	0.0527962	-0.221293	-0.347132	-0.348357	0.093409	-0.0355434	-0.294292
RAMASWAMY_METASTASIS_DN	0.28818	0.0471147	-0.221196	0.284992	0.043339	0.139739	-0.0768629	0.14673	-0.116091	0.0325201	0.178875	0.250839	-0.193633	-0.187282	0.0120324	0.0809785	-0.152349	0.111898	-0.024905	0.15786	0.161113	0.000923739	0.283487	-0.178369	-0.165006	0.0999943	0.213553	-0.357943	-0.0707301	0.187585	-0.195281	0.231333	-0.27746	-0.132571	-0.108226	-0.137852	0.188277	0.130668	-0.215417	0.182476	-0.117696	-0.195341	0.205069	-0.330694	0.237309	0.129093	0.0090835	-0.0497507	0.266522
RAMASWAMY_METASTASIS_UP	-0.00773785	0.0687034	-0.186404	-0.17588	-0.223458	-0.341233	-0.282122	-0.102226	0.253817	0.12232	-0.183651	-0.265234	-0.557342	0.391793	0.0698643	-0.413678	-0.0277478	0.299165	0.350151	0.157753	-0.41802	0.166345	-0.429826	-0.057602	0.00303215	-0.0896585	-0.203169	0.114876	0.338395	-0.230681	0.187295	-0.373068	0.285296	-0.0338224	-0.298844	-0.133011	-0.0784239	0.133163	0.276764	-0.121625	0.351332	-0.318973	-0.162271	0.364646	-0.191391	0.205365	-0.117013	0.284213	0.0671317
RICKMAN_HEAD_AND_NECK_CANCER_A	-0.192277	0.0841172	-0.122247	-0.0235904	0.278005	0.12392	0.132152	0.0193153	-0.200418	-0.138425	0.245639	0.0411309	0.00564169	-0.154386	-0.230304	-0.0062147	-0.0594929	-0.00771911	-0.145775	0.296963	0.0203646	-0.177489	0.214252	-0.176925	-0.0173856	0.143528	0.20259	-0.220624	-0.253884	0.250099	-0.325047	0.206901	-0.421741	-0.113504	-0.0367913	-0.0651291	-0.028061	-0.244446	-0.0366704	0.0756595	-0.34421	-0.30064	0.289494	-0.41779	0.354153	0.235102	0.268247	-0.113834	0.346381
RICKMAN_HEAD_AND_NECK_CANCER_B	0.0797305	0.285197	-0.329551	-0.0536467	0.30771	-0.184411	0.285643	-0.105802	-0.15744	0.00669355	0.0539536	-0.245981	0.372196	-0.0287786	-0.00349548	-0.22037	0.214187	0.054238	-0.115163	0.534533	-0.154182	0.0403456	0.24046	0.0224773	0.169223	0.232405	-0.0852637	-0.163495	-0.327915	0.0034277	-0.0978652	-0.0689086	-0.237156	-0.164812	0.0585378	0.108527	-0.0139169	-0.437706	-0.0398342	0.279357	0.132874	-0.324268	-0.239491	-0.410464	0.244667	0.43582	0.251759	-0.166525	0.386255
RICKMAN_HEAD_AND_NECK_CANCER_C	0.16713	-0.0012014	-0.318335	0.113546	0.0553654	-0.102944	0.357977	-0.198132	-0.364695	-0.316942	0.00478551	0.062636	-0.232989	-0.0810393	0.037504	0.0601812	0.0574738	-0.285377	0.0918463	0.0700808	0.145719	0.400998	0.053902	0.103838	-0.298023	0.0241915	-0.154731	0.0455155	0.0168907	-0.066911	0.406922	-0.0849061	-0.246156	-0.109103	-0.0522207	-0.142567	0.0167013	0.116197	-0.178226	0.0581944	0.183851	-0.33156	-0.161335	-0.169763	-0.122006	-0.0654537	0.275516	-0.148432	0.0474263
RICKMAN_HEAD_AND_NECK_CANCER_D	-0.149696	-0.364712	-0.222919	0.0858458	0.141363	0.263687	-0.00606521	0.205487	-0.390874	-0.214688	0.242453	0.0411455	-0.0327958	0.326236	-0.322159	-0.114144	-0.121608	-0.482679	-0.114214	0.09818	0.622825	-0.329027	0.405861	0.308614	-0.118686	-0.0228174	0.36233	0.0219192	-0.425234	0.246486	-0.227044	0.303706	-0.401247	0.309562	0.123336	0.202018	0.431624	0.401928	0.129004	0.219645	-0.335317	0.200776	0.353387	-0.258182	0.0816886	-0.156099	0.290376	-0.0132057	0.152011
RICKMAN_HEAD_AND_NECK_CANCER_E	-0.358712	-0.326878	-0.287287	-0.20966	0.275242	0.185283	0.127639	-0.00405475	-0.0321496	-0.0474447	-0.0364457	0.0440334	0.182494	-0.172882	-0.108488	-0.0114402	-0.0466566	-0.312439	0.176446	0.185096	0.329905	-0.35607	0.325744	-0.0430389	0.0418461	-0.244982	0.205478	-0.209003	-0.34153	-0.125657	0.0672407	-0.13074	-0.274558	0.247758	0.289331	0.0998527	0.318587	0.25781	0.228246	-0.0730376	-0.190649	-0.121275	0.379186	-0.39612	-0.0566935	-0.105577	0.0761703	-0.00230352	0.0921042
RICKMAN_HEAD_AND_NECK_CANCER_F	-0.177184	0.307476	0.0516287	0.420943	0.0561175	0.329089	0.358357	0.0182024	-0.279596	0.0506452	0.352866	0.052956	-0.0602264	0.0195536	-0.230703	0.276711	0.182992	0.0775573	-0.21719	0.316852	0.17296	-0.198549	0.316977	0.060463	-0.0401625	0.0657213	0.228774	0.00191081	-0.206366	0.0411976	-0.267697	0.463065	-0.358735	-0.0157381	0.228192	-0.104503	-0.112064	-0.058386	-0.325722	0.153627	-0.207071	-0.262874	0.388717	-0.3303	0.198929	0.0141185	0.409432	-0.337563	0.335506
RICKMAN_METASTASIS_DN	0.109219	-0.222373	0.0581421	0.273974	-0.0792205	0.0334536	-0.133819	0.235362	-0.183361	-0.370417	-0.170123	-0.0606811	-0.392648	0.225712	0.379101	-0.152908	0.307928	-0.335103	0.372986	-0.339216	-0.132373	0.390478	-0.318442	-0.258872	-0.496704	-0.286227	-0.0687072	0.166834	0.334512	-0.260632	0.164896	0.0150105	0.0422753	-0.0228687	0.203905	-0.237835	0.238804	0.328449	0.141658	-0.188285	0.469344	-0.0968827	0.219816	0.00257146	-0.251453	-0.00876816	0.0690538	-0.000871579	-0.290492
RICKMAN_METASTASIS_UP	-0.0599521	-0.0270828	0.0632086	-0.232693	-0.0142366	0.00310871	-0.168477	-0.0354233	0.175529	0.252694	0.16125	0.0813367	0.252652	-0.12173	-0.282349	0.0359243	-0.275537	0.170965	-0.292534	0.240575	-0.0236576	-0.0606346	0.0966498	-0.134261	0.412282	0.085606	0.11278	-0.272841	-0.185555	0.187506	-0.277518	-0.294266	0.09783	-0.149854	-0.29406	0.140095	-0.154499	-0.297608	-0.150793	0.100081	-0.353644	0.0258769	-0.135462	0.0794823	0.114914	-0.0471023	-0.342847	0.230843	0.183452
RICKMAN_TUMOR_DIFFERENTIATED_MODERATELY_VS_POORLY_DN	-0.405623	0.277842	0.0811607	-0.501965	-0.0331211	-0.464192	-0.652802	-0.528024	0.48311	0.114329	-0.444388	-0.539849	-0.184192	0.304418	-0.170171	-0.555352	-0.540159	0.431315	0.338968	0.318647	-0.50778	0.186247	-0.237297	0.0196963	0.284752	-0.343609	-0.350591	-0.269642	0.282637	0.564492	-0.175261	-0.448835	0.251179	-0.0965913	0.215692	0.415721	-0.240015	-0.317401	0.428729	-0.283098	0.399964	-0.0673603	-0.235817	0.268473	0.300533	0.299363	-0.563997	0.495481	-0.0909768
RICKMAN_TUMOR_DIFFERENTIATED_MODERATELY_VS_POORLY_UP	0.0456246	-0.185249	-0.158362	0.35484	0.288119	-0.00891005	0.215612	0.108452	-0.319114	-0.196833	0.094564	-0.0945886	0.00010555	-0.0308307	0.0967446	-0.262095	0.289213	0.0432046	0.301075	0.0212689	-0.169564	0.287156	-0.319232	-0.088841	-0.124944	0.124123	-0.00448952	0.146053	0.0379151	-0.0111729	0.0383599	-0.316643	-0.131912	-0.213523	-0.0925032	-0.250202	0.0990276	-0.121186	0.0215349	0.347297	0.163111	-0.306902	0.199048	-0.11477	-0.135104	0.0452244	0.0869345	-0.0875974	0.270553
RICKMAN_TUMOR_DIFFERENTIATED_WELL_VS_MODERATELY_DN	0.297342	0.033675	-0.317778	0.38227	0.238951	-0.011312	0.333565	-0.137373	-0.326065	-0.166983	0.0564164	-0.139023	-0.298715	-0.0993976	0.243757	-0.10552	0.040829	-0.259076	0.182671	0.10778	-0.191682	0.559994	-0.243254	-0.105233	-0.305475	-0.273079	-0.0409001	0.20471	0.343162	-0.303982	0.339972	-0.178171	-0.129972	-0.253512	-0.0799305	-0.246827	0.287657	0.021018	-0.0851793	0.0541489	0.312198	-0.447262	-0.072335	-0.0682798	-0.257198	0.0258699	0.168686	-0.147604	0.229366
RICKMAN_TUMOR_DIFFERENTIATED_WELL_VS_MODERATELY_UP	-0.299468	-0.0388802	0.00516331	-0.256647	0.0267125	0.0159126	-0.102858	0.0290334	0.0479383	0.0650878	0.0746169	0.26755	0.282681	-0.132337	-0.381042	-0.0716384	-0.134042	0.0519658	-0.265249	0.357203	0.17063	-0.448772	0.307443	-0.0958131	0.0280212	0.101102	0.167224	-0.283756	-0.414824	0.299961	-0.3657	0.11942	-0.0942224	-0.00333073	0.160314	0.225917	-0.181127	-0.201114	0.021524	0.060225	-0.415777	0.143058	0.370565	-0.32647	0.299981	-0.0841034	-0.14249	-0.137709	-0.0767614
RICKMAN_TUMOR_DIFFERENTIATED_WELL_VS_POORLY_DN	0.335129	-0.218698	-0.209078	0.416356	0.309939	-0.0627123	0.293077	0.0480114	-0.374727	-0.283895	0.0559247	-0.0290603	-0.308121	0.00813798	0.356995	-0.0883349	0.267099	-0.178227	0.18912	-0.0390396	-0.129917	0.478937	-0.351458	-0.163277	-0.329557	-0.130873	-0.142568	0.0900753	0.348017	-0.0906152	0.259754	-0.213516	-0.000952702	-0.30933	-0.122724	-0.264734	0.282861	0.0697941	-0.147266	0.172373	0.211097	-0.376085	0.117191	-0.0076122	-0.227761	-0.166327	0.086812	-0.257873	0.163617
RICKMAN_TUMOR_DIFFERENTIATED_WELL_VS_POORLY_UP	-0.311285	0.134115	0.0949512	-0.363202	-0.164626	-0.137959	-0.453462	-0.169445	0.297596	0.206016	0.0317235	-0.114017	0.0427213	-0.0713944	-0.363303	-0.180008	-0.362024	0.282414	0.00173282	0.27542	-0.179858	-0.239771	0.011566	-0.186659	0.195681	-0.113561	0.0710847	-0.157801	-0.114895	0.21919	-0.269165	-0.197861	0.103937	-0.0145534	0.0649941	0.190932	-0.176003	-0.167821	0.201851	-0.0939627	-0.26145	-0.00522539	0.0814232	-0.0358823	0.17732	-0.00464413	-0.351856	0.248801	-0.241215
RODRIGUES_DCC_TARGETS_DN	0.153397	-0.196919	0.215246	0.286899	0.134149	0.00214817	0.0735727	0.131459	-0.341296	-0.0870855	0.195427	0.321797	-0.0886844	-0.0269966	0.0714776	0.00549193	0.0706267	0.102733	-0.267614	0.156032	0.0947686	0.0552656	0.1979	-0.13492	-0.164912	0.2175	0.297892	-0.0854643	-0.18404	0.333767	-0.33549	0.0737087	-0.0681447	-0.226277	-0.121011	-0.094664	0.285199	-0.120433	-0.205525	0.357157	-0.205028	-0.306513	0.352695	0.0808226	0.169531	-0.156166	-0.0720644	-0.210708	0.190344
RODRIGUES_DCC_TARGETS_UP	-0.103991	-0.149138	-0.292125	0.343294	0.349622	-0.0964877	0.271989	-0.559862	-0.158311	0.287085	-0.0804478	-0.500228	0.350995	0.182399	0.200912	-0.437803	-0.215007	-0.306317	0.353197	0.311643	-0.37268	0.00657893	-0.228135	-0.306094	0.326639	-0.0402409	-0.199206	0.256228	0.0979343	-0.423774	0.466825	-0.342598	0.0777382	-0.0634733	-0.2261	-0.477246	0.0680407	0.775107	-0.0888192	0.299825	0.151929	-0.236141	0.180369	0.0405211	-0.59103	-0.417558	0.096795	0.236865	0.0522329
RODRIGUES_NTN1_AND_DCC_TARGETS	0.0386551	0.00650848	-0.41945	0.318215	-0.0987797	-0.30947	0.106359	0.121678	-0.292864	0.0366699	0.198703	0.356888	0.0605332	-0.0327896	0.324686	0.196434	-0.0601242	-0.134524	-0.0298768	0.051465	-0.0353545	0.0919839	0.0392692	-0.290024	-0.390034	0.0758725	-0.285829	0.0192189	-0.0380918	0.425753	-0.0666857	0.428373	-0.0803884	-0.317568	-0.0125711	-0.449766	0.239465	0.254586	-0.000495	0.00634626	0.0289143	0.0472748	0.246515	-0.105975	-0.164492	0.201195	-0.061525	-0.098825	0.371952
RODRIGUES_NTN1_TARGETS_DN	0.0874722	-0.0783512	-0.0522954	0.0991068	-0.00996234	-0.0963172	-0.347155	0.276507	-0.0981378	-0.254418	0.15425	0.179807	-0.0793533	0.0565713	0.227184	0.19105	0.253876	-0.181039	0.0483284	0.21439	0.23335	-0.000750906	-0.0397562	-0.359585	-0.444763	-0.0727556	0.0625525	-0.312344	0.0478239	0.160844	-0.183163	0.169343	-0.173689	-0.132088	0.0685223	-0.0729477	0.423844	0.127817	-0.0643737	-0.0204408	0.0109145	0.146444	0.286792	0.0335248	0.153196	-0.0793478	-0.323645	0.0622534	0.120306
RODRIGUES_NTN1_TARGETS_UP	0.0217756	-0.237745	-0.346865	0.327384	0.419746	-0.237937	0.392031	-0.452513	-0.186855	0.446936	0.233283	0.0426186	-0.282482	0.188234	0.161754	-0.192119	0.175268	0.0733591	0.0683588	0.0598655	0.0155039	-0.110877	0.153123	-0.279604	0.0697178	0.452255	0.257514	-0.415747	0.229271	0.280215	-0.342297	0.242753	0.241145	-0.431981	-0.273264	0.0525155	-0.0695812	-0.440577	-0.343565	0.519862	-0.368268	-0.473756	0.352953	-0.0032949	0.00622389	-0.00295868	0.260366	-0.598986	0.267071
ROESSLER_LIVER_CANCER_METASTASIS_DN	-0.280331	0.269918	-0.291585	-0.0750854	0.0410255	-0.0368922	-0.250242	0.14667	0.18133	0.0408484	0.248529	0.074385	-0.0140643	0.0744499	-0.100227	-0.0618829	-0.225986	0.0219372	0.00818142	0.0621371	-0.176837	0.025656	-0.238912	-0.240295	0.0928795	-0.0570757	0.0113005	-0.0528373	-0.140779	0.111392	-0.0554763	-0.0935317	0.251703	-0.146241	0.0274494	-0.0966016	0.0869373	0.118403	-0.000914162	-0.0808698	0.0492804	-0.114763	0.0821265	0.0862841	-0.0613717	-0.20399	-0.275723	0.109119	0.25316
ROESSLER_LIVER_CANCER_METASTASIS_UP	0.175703	0.00421921	-0.0889482	0.135009	0.117083	0.0183639	-0.166475	0.038013	0.0515831	-0.176153	0.00907798	-0.0959455	-0.0653553	0.011632	0.139161	-0.0966631	0.0239377	-0.062894	0.0267322	0.133701	-0.128194	0.149446	-0.119698	-0.143778	-0.119466	0.0779234	0.180282	-0.000528385	0.134822	-0.00315939	0.0530741	-0.230443	0.0465122	-0.101092	-0.127187	-0.0519488	0.0533461	-0.0849134	0.123676	-0.00155731	0.102946	0.0167204	0.0469607	0.0256293	-0.011666	-0.122239	-0.109647	-0.0364606	0.114023
SENGUPTA_EBNA1_ANTICORRELATED	0.296302	-0.153105	0.295881	-0.109347	-0.179796	-0.25909	-0.38189	0.20756	0.0360011	-0.35039	-0.0847413	-0.190646	-0.302291	-0.182867	0.100365	0.279557	0.306724	-0.199022	0.0570436	-0.146974	0.398354	0.0350692	0.24539	-0.313052	-0.305684	-0.11255	-0.0905456	-0.297388	0.0439438	-0.0679148	-0.197247	0.457232	-0.0717882	0.0921009	0.266118	0.0901706	0.231655	0.0998296	0.00469404	-0.282622	0.249983	0.332312	0.115795	0.0132035	0.34572	0.181048	0.0491569	-0.174636	-0.0935881
SENGUPTA_NASOPHARYNGEAL_CARCINOMA_DN	-0.370463	-0.204515	-0.319308	-0.254893	0.272062	0.3494	-0.086512	-0.0966818	-0.208876	0.0636376	-0.000527118	0.367476	-0.205951	-0.259123	0.268412	0.033596	-0.0572372	-0.470696	-0.245908	-0.0960955	0.445299	-0.281961	0.645201	-0.316318	-0.279693	-0.397582	0.266215	0.0268694	-0.368289	-0.365671	-0.0782782	-0.306471	-0.38538	0.252825	0.528494	-0.183407	0.247392	0.1211	0.153118	-0.30246	-0.243561	0.260586	0.135967	-0.44188	0.123036	-0.29086	0.149583	-0.105229	-0.161015
SENGUPTA_NASOPHARYNGEAL_CARCINOMA_UP	0.365772	0.0627853	-0.399599	0.186107	0.386166	-0.446272	0.125915	-0.44997	0.0577539	0.212065	-0.0475316	-0.18902	-0.132144	0.343577	0.307712	-0.341386	-0.124021	0.269083	0.155705	0.291379	-0.275993	0.500558	-0.425146	0.288093	0.205268	-0.252556	-0.354963	0.321421	0.205935	0.393473	0.0428482	-0.42362	0.0894703	-0.568756	-0.451367	0.219747	-0.171964	-0.52493	-0.373972	0.283717	0.156186	-0.530949	-0.401884	0.383231	0.282762	0.178983	0.0465948	0.0910845	0.403463
SENGUPTA_NASOPHARYNGEAL_CARCINOMA_WITH_LMP1_DN	0.0223678	-0.0910462	-0.215305	0.104267	0.247619	0.185551	0.240189	-0.0157089	-0.276107	-0.113571	0.0557066	0.235718	-0.0632822	-0.116508	0.181566	0.120895	-0.135893	-0.367385	-0.00667664	0.272993	0.19685	-0.00418826	0.363935	-0.0226321	-0.182458	-0.152602	0.164449	-0.131236	-0.188503	0.026243	0.0368297	0.124223	-0.176594	0.0266883	0.277347	-0.0450403	0.223152	0.164529	-0.019304	-0.0120386	-0.152353	-0.238873	0.141303	-0.0503906	0.0492717	-0.0865173	0.219148	-0.130612	0.0040139
SENGUPTA_NASOPHARYNGEAL_CARCINOMA_WITH_LMP1_UP	0.131711	-0.052866	-0.22335	0.045744	0.319762	-0.0835956	0.181603	-0.340451	-0.14363	0.241755	0.185746	0.277009	0.0898028	0.0766214	0.0397855	-0.108398	-0.235385	-0.01255	-0.129875	0.243269	-0.129414	0.167987	-0.0677268	0.0681025	0.0640034	0.0181962	0.000803035	-0.160965	-0.115209	0.38778	-0.0634077	-0.315513	-0.00857591	-0.389735	-0.299797	-0.0125491	0.106746	-0.160829	-0.343616	0.329634	-0.255155	-0.43232	0.112949	0.085411	0.212842	-0.158516	-0.17731	-0.0570626	0.308175
STANELLE_E2F1_TARGETS	-0.0661452	-0.206844	-0.12569	0.176261	0.0742135	-0.36248	-0.295298	0.153602	-0.00588584	-0.0130616	-0.0822851	0.194411	-0.0277812	0.15984	0.251442	-0.103715	0.189037	-0.192876	-0.12801	-0.00722771	0.0360202	0.303808	-0.216377	-0.207825	0.0340196	-0.408774	-0.381394	0.395935	-0.179559	-0.0969354	0.183882	-0.263178	0.0616012	-0.395778	0.253722	-0.12709	-0.0845079	-0.364983	-0.128519	-0.182886	0.254277	-0.0112841	-0.328381	0.153334	-0.211856	-0.0367717	0.0325399	0.0629024	0.235831
TAVAZOIE_METASTASIS	-0.00758189	0.21753	-0.252747	0.061536	0.194024	-0.085304	0.174322	-0.00759287	-0.297671	-0.0816493	0.0910738	0.141001	0.0893029	-0.186501	-0.0486078	0.018355	0.0245449	0.0567187	0.00972406	0.247005	0.0995697	-0.0646865	0.122074	-0.0472862	-0.164317	0.00618095	0.148184	-0.179742	-0.0739576	0.240281	-0.171999	0.142676	-0.0842543	-0.249375	-0.156009	-0.0895891	0.0144152	-0.21844	-0.220779	0.30596	-0.207247	-0.214458	0.113376	-0.147277	0.23733	0.0771892	0.0327062	-0.146306	0.351989
TOMIDA_METASTASIS_DN	-0.409284	-0.185866	0.451772	0.512373	-0.514004	-0.0569671	0.120467	0.478833	-0.2372	-0.44095	-0.363683	-0.0685275	-0.356817	0.20096	0.536356	0.221656	0.315851	-0.0701193	0.134571	-0.335224	-0.333029	0.144522	-0.211454	-0.181443	-0.451821	-0.382297	-0.381218	0.239027	-0.00106703	-0.211463	0.2407	-0.0142136	0.371806	0.331362	0.0680974	-0.659874	-0.0635343	0.457426	-0.0197164	-0.217589	0.317416	0.13362	-0.359738	0.508771	-0.392829	0.138223	0.0681461	-0.243861	0.181015
TOMIDA_METASTASIS_UP	-0.191164	-0.146928	-0.414181	0.0690571	-0.355295	-0.263888	-0.2909	0.13392	-0.154958	0.0134513	-0.000661078	-0.52443	-0.487879	0.351012	-0.0182076	-0.334224	-0.144593	-0.0520834	-0.0249592	0.340441	-0.294823	0.346595	-0.399218	-0.190631	0.148173	-0.394063	-0.191925	0.170317	0.323058	-0.254148	0.420937	-0.547342	0.327092	-0.0352196	-0.131734	-0.268415	-0.24628	-0.0155307	0.426508	-0.171059	0.476211	-0.478371	-0.477966	0.0931911	-0.380253	-0.112838	0.090086	0.241938	-0.0513689
VANTVEER_BREAST_CANCER_BRCA1_DN	0.128112	-0.384725	-0.40177	0.160007	0.232171	-0.0952877	0.356156	0.117955	-0.270424	0.256386	0.242389	0.0436358	-0.0482779	-0.370735	-0.163246	-0.500521	0.370157	-0.00112272	-0.0432654	0.400479	0.0376726	-0.0887186	0.0534719	-0.301952	0.0222019	0.0962788	0.298385	-0.155837	-0.191232	0.323249	-0.272593	-0.107661	-0.300857	-0.178533	-0.436324	-0.101325	0.301227	-0.063275	-0.125987	0.224195	-0.225209	-0.28234	0.47332	-0.551187	0.092616	-0.0476163	-0.0339562	0.0129807	0.236599
VANTVEER_BREAST_CANCER_BRCA1_UP	0.186487	0.320377	-0.301304	-0.189392	0.0864311	0.0723842	-0.144224	-0.179884	0.131193	-0.130777	0.172185	-0.249287	-0.193708	0.297683	0.202679	-0.228902	-0.461799	0.0944177	0.19004	0.172423	-0.489416	0.406596	-0.181918	0.137787	0.121537	-0.049856	-0.378308	0.514037	0.369126	-0.223542	0.244858	-0.213515	0.313396	-0.294443	0.351331	-0.0519774	-0.459158	0.139995	0.0186488	0.0380521	0.177368	-0.404977	-0.16123	0.118108	0.00325123	-0.0148655	0.315478	-0.295783	0.259061
VANTVEER_BREAST_CANCER_ESR1_DN	0.240234	0.00542322	-0.228769	0.170181	0.241201	-0.25461	0.0591956	-0.220594	-0.0504462	-0.200494	0.0511204	-0.319542	-0.073716	0.295877	0.124746	-0.246191	-0.127126	-0.376163	-0.0864912	0.253438	-0.256231	0.550288	-0.433224	0.11381	-0.0620101	-0.363419	-0.221229	0.376608	0.154235	-0.0201984	0.110955	-0.332354	-0.0191459	-0.36351	-0.202946	0.198474	0.0873355	-0.271635	-0.21335	0.0526051	0.277806	-0.415041	-0.242802	-0.0660406	-0.0401389	-0.0540396	0.215258	-0.151011	0.287389
VANTVEER_BREAST_CANCER_ESR1_UP	-0.36096	-0.213151	0.204824	-0.117061	0.0728675	0.182285	-0.223155	0.362013	-0.176494	0.201215	-0.072364	0.099527	0.0950277	0.0467153	-0.103767	0.00198257	0.0472377	0.147777	0.00209233	0.209268	0.102883	-0.370482	0.176113	-0.317462	-0.0368434	-0.111921	0.361392	-0.318155	-0.228392	0.354302	-0.309606	-0.0969433	-0.0488429	0.168268	-0.0335569	-0.186374	0.261965	0.206461	0.173608	0.0477123	-0.226814	0.102127	0.303262	-0.176107	0.00781101	-0.0667486	-0.322211	0.0755295	-0.143143
VANTVEER_BREAST_CANCER_METASTASIS_DN	0.0957184	-0.265391	-0.381139	0.0433831	0.17094	-0.495729	-0.130419	-0.47041	0.308737	0.307444	-0.301323	-0.407941	-0.150307	0.376865	0.147393	-0.421423	-0.315528	0.167446	-0.147772	0.288065	-0.542937	0.562045	-0.635046	0.100936	0.368734	-0.451442	-0.360374	0.430403	0.225258	0.289998	0.179023	-0.548352	0.310339	-0.497579	-0.187187	-0.0296179	-0.102443	-0.398284	-0.122026	0.17999	0.170684	-0.644554	-0.40025	0.151668	-0.289883	0.0811288	-0.294363	0.368384	0.237655
VANTVEER_BREAST_CANCER_METASTASIS_UP	-0.325797	-0.325506	-0.0636256	0.245024	-0.0278984	0.292107	-0.120604	0.204135	-0.228321	0.284606	0.142767	-0.0577098	0.0963444	-0.371026	-0.191386	0.0909995	0.109142	-0.0736855	0.195735	0.413068	0.312367	-0.300004	-0.127528	-0.2848	-0.0462609	-0.0942037	0.448498	-0.294863	-0.228426	0.225536	-0.159072	0.0290934	-0.284308	0.267388	-0.282233	0.097244	0.269786	0.0425689	-0.00676411	-0.273288	-0.324204	0.187708	0.0296269	-0.349169	0.115856	-0.180384	-0.107098	-0.107191	-0.0257138
VANTVEER_BREAST_CANCER_POOR_PROGNOSIS	-0.0546508	-0.170308	-0.253778	0.403096	0.390308	-0.388698	-0.259656	-0.467713	0.114727	0.224515	-0.109693	-0.413038	0.0927824	0.355009	-0.0282826	-0.294731	0.0704944	0.270835	0.0268307	0.458799	-0.314544	0.488376	-0.5123	-0.263864	0.132733	-0.367814	-0.117024	0.318474	0.136381	0.371274	-0.332767	-0.320997	0.239628	-0.504148	-0.162691	0.231113	0.0718181	-0.426098	-0.221704	0.147186	-0.123715	-0.556637	-0.28838	-0.0365158	0.156506	0.283419	-0.0150396	0.105242	0.422231
VICENT_METASTASIS_UP	0.304527	0.151744	-0.173533	0.443366	0.617052	0.0451684	0.33184	-0.130342	-0.346005	0.195125	0.0267587	-0.224239	-0.301713	-0.356181	-0.316397	-0.133395	0.344614	0.114045	-0.34786	0.381944	0.0704668	0.431921	0.028588	-0.178269	0.029663	0.37013	0.268021	0.346419	0.0104693	0.311533	-0.366203	0.290568	-0.6696	-0.417913	-0.595028	-0.219429	0.0310745	-0.34449	-0.37693	0.509098	-0.402439	-0.637552	0.071099	-0.368945	0.355449	0.0994889	0.516164	-0.0660499	0.508971
WANG_METASTASIS_OF_BREAST_CANCER	0.0438425	0.189782	0.440259	-0.198576	0.265151	0.0214537	-0.0154519	-0.183505	-0.203567	-0.408038	0.40517	0.224957	0.633432	0.160145	0.168139	0.15412	0.218058	-0.161735	0.107212	0.10095	0.521615	0.189288	0.0102328	-0.263331	0.135597	0.35716	0.154322	-0.24704	-0.283753	-0.110414	-0.130029	-0.0280811	0.174064	-0.0724596	-0.0871437	0.31262	0.312505	-0.188818	-0.26532	-0.00988336	0.200254	0.377578	0.448494	-0.0654219	0.339648	-0.245027	-0.428141	-0.0506083	0.238828
WANG_METASTASIS_OF_BREAST_CANCER_ESR1_DN	-0.118264	-0.196976	0.169746	0.22037	-0.012867	0.502914	0.160196	0.265338	-0.3935	-0.431271	-0.262749	0.201264	-0.239124	-0.170782	0.0897528	0.082575	0.195924	-0.363402	-0.0324614	-0.0416538	0.181508	-0.0910462	0.140248	0.141457	-0.40877	0.250494	0.284183	-0.237045	-0.40581	0.035576	0.166566	0.353387	-0.520732	0.373322	0.0736577	-0.0361625	0.272553	0.511119	0.348461	-0.346399	0.366719	0.0767291	0.46097	-0.330118	-0.00649059	-0.255431	0.0898563	-0.214608	-0.222846
WANG_METASTASIS_OF_BREAST_CANCER_ESR1_UP	0.0514836	-0.0324267	-0.632486	-0.177879	-0.12681	-0.547047	-0.421327	-0.39813	0.614987	0.335219	-0.21295	-0.658461	-0.453072	0.523336	0.166966	-0.460759	-0.0522964	0.00112158	-0.0264714	0.151813	-0.668756	0.421156	-0.620889	0.154474	0.241354	-0.332785	-0.650738	0.395184	0.502434	0.099333	0.25051	-0.653722	0.43759	-0.569539	-0.385556	0.0167973	-0.353879	-0.390081	-0.157513	-0.371317	0.145469	-0.447769	-0.775819	0.429878	0.0192487	0.27149	0.165093	0.579038	0.16135
WINNEPENNINCKX_MELANOMA_METASTASIS_DN	0.170579	-0.450862	0.314899	0.33804	-0.0691505	0.458175	0.354167	0.415933	-0.0917177	-0.274194	0.187403	-0.00933098	-0.150622	-0.313832	-0.238433	0.00956143	0.0781023	-0.238824	-0.241795	0.133475	0.475432	-0.184066	0.331839	-0.0231406	-0.4376	0.199477	0.478409	-0.00379245	-0.340133	-0.102899	-0.292969	0.600052	-0.361459	0.273731	-0.00021334	-0.252128	0.125685	0.271151	-0.14695	-0.0833539	0.140743	0.14443	0.19752	-0.446707	0.349498	0.28628	0.413794	-0.306991	-0.0130239
WINNEPENNINCKX_MELANOMA_METASTASIS_UP	-0.0231607	0.0494263	-0.494919	-0.246891	0.0803253	-0.397706	-0.155624	-0.555628	0.438573	0.261368	-0.337362	-0.532054	-0.208155	0.482054	0.258994	-0.503292	-0.396924	0.373048	0.0260236	0.281456	-0.59551	0.552224	-0.642314	0.31533	0.476033	-0.512734	-0.449877	0.531595	0.394819	-0.0102536	0.314331	-0.671797	0.458098	-0.475574	-0.37323	-0.105171	-0.286267	-0.406011	-0.0948519	-0.12794	0.318283	-0.604336	-0.604638	0.482225	-0.289847	-0.0654708	-0.0686754	0.45417	0.215778
WONG_EMBRYONIC_STEM_CELL_CORE	-0.404972	-0.0796596	-0.232997	0.0889706	-0.325863	-0.152557	-0.089795	-0.348596	0.379465	0.216396	-0.186443	-0.578588	-0.227814	0.440977	-0.142899	-0.434391	-0.36511	0.0878726	0.28073	0.12164	-0.54232	0.301975	-0.583904	0.400503	0.367737	-0.387809	-0.333021	0.510784	0.353631	-0.326437	0.383475	-0.620652	0.312636	-0.152284	-0.190851	-0.217055	-0.400696	-0.0976801	0.231941	-0.326655	0.419985	-0.451946	-0.498691	0.296992	-0.433323	-0.193302	0.243282	0.37376	-0.202819
WU_CELL_MIGRATION	0.144578	-0.160217	-0.355185	0.455547	0.244642	0.15312	0.270569	-0.00706778	-0.47988	-0.253967	0.223768	-0.150368	-0.277492	0.0044877	0.227294	0.0133134	0.272077	-0.247346	0.162316	0.114385	-0.250691	0.381385	-0.209378	-0.17029	-0.413827	-0.199319	0.0948331	0.225476	0.0115778	-0.18228	0.164307	-0.0577758	-0.139695	-0.0249525	0.0515933	-0.384349	0.212964	0.144802	-0.0785204	0.116635	0.266545	-0.412054	0.0187182	-0.251937	-0.237415	-0.191095	0.183594	-0.268803	0.27044
ZHU_SKIL_TARGETS_DN	-0.279107	0.00367454	-0.335694	0.0351135	0.563641	-0.432202	-0.417642	-0.22148	0.144124	0.0937363	-0.127178	0.0167336	0.0741437	0.31385	0.211687	-0.188251	-0.422062	-0.0231803	-0.374585	0.216921	-0.344274	0.415688	-0.438007	-0.194728	-0.3542	-0.311261	-0.0592179	-0.0890053	-0.345432	0.378933	-0.011814	-0.124194	0.141514	-0.421101	-0.0290455	-0.217257	0.570967	-0.658689	-0.415502	-0.400878	-0.148838	-0.318134	-0.050919	0.102333	0.134774	0.135395	-0.34535	-0.150151	0.452699
ZHU_SKIL_TARGETS_UP	0.525999	0.259658	-0.215265	0.769949	0.558544	-0.324351	0.378425	0.151601	-0.558652	-0.19809	0.224913	0.103898	-0.253914	-0.0287899	0.350277	0.345131	0.307916	-0.0905321	-0.0234603	0.0091025	0.17666	0.716066	-0.316169	-0.243745	-0.028722	-0.0654304	-0.0578049	0.2968	0.350472	0.498355	-0.114157	-0.0193938	-0.157437	-0.509344	-0.2332	-0.189451	-0.198024	-0.32141	-0.362012	0.4492	0.0207048	-0.607713	0.0683518	-0.303586	0.228778	0.131978	0.290546	-0.487746	0.544587
[truncated: 468 more columns]

## Sheet: Supplementary Table.4
Core genes based on WGCNA screening
Hub genes
ANLN
PLK1
DLGAP5
CCNA2
EXO1
KIF14
RRM2
ASPM
NEK2
HJURP
OIP5
CDKN3
TPX2
CKAP2L
CDC25C
FOXM1
CDCA5
DEPDC1B
SGOL1
DEPDC1
FAM72B
SPC25
FAM72A
CDK1
KIF4A
C16orf89
KIF23
CDCA2
GTSE1
CEP55
FAM72D
NDC80
CENPE
NCAPG
CDCA3
BIRC5
BUB1B
CDC20
SKA1
KIF2C
AURKA
CENPA
ERCC6L
C15orf42
FAM64A
BUB1
MCM10
UHRF1
CDC6
NCAPH
MELK
ESPL1
ORC1L
EPR1
UBE2C
NUF2
CDC45
TTK
AURKB
TOP2A
KIFC1
TROAP
C1orf135
FAM54A
KIF18B
KIAA1524
MYBL2
CENPI
POLQ
KIF15
TRIP13
RAD54L

## Sheet: Supplementary Table.5
GSEA analysis for different IRGS groups
ID	Description	setSize	enrichmentScore	NES	pvalue	p.adjust	qvalues	rank	leading_edge	core_enrichment
HALLMARK_G2M_CHECKPOINT	HALLMARK_G2M_CHECKPOINT	151	0.739105	3.80755	0.0021645	0.0111359	0.00797093	964	tags=52%, list=10%, signal=47%	CENPA/KIF4A/MYBL2/EXO1/TTK/CDKN3/NEK2/UBE2C/PBK/BIRC5/TPX2/KIF23/PLK1/KIF2C/NDC80/TROAP/AURKB/ESPL1/CDC20/CDC45/CCNB2/HMMR/CCNA2/CENPE/CDC6/BUB1/CENPF/KIF15/MKI67/TOP2A/CDK1/POLQ/KIF11/MAD2L1/AURKA/PRC1/CDC25A/PLK4/RAD54L/NUSAP1/UCK2/CHEK1/RACGAP1/KPNA2/GINS2/KIF20B/STIL/UBE2S/HMGA1/E2F2/PTTG1/PTTG3P/BRCA2/TACC3/CKS1B/E2F1/SLC7A5/CKS2/DBF4/INCENP/TRAIP/EZH2/LMNB1/CCNF/MCM6/MCM2/CDC7/FBXO5/BARD1/R…
HALLMARK_E2F_TARGETS	HALLMARK_E2F_TARGETS	165	0.711755	3.71602	0.00222717	0.0111359	0.00797093	1371	tags=60%, list=15%, signal=52%	DLGAP5/KIF4A/DEPDC1/MYBL2/CDKN3/MELK/BIRC5/PLK1/KIF2C/AURKB/ESPL1/KIF18B/BUB1B/CDC20/SPC24/CCNB2/HMMR/CENPE/RRM2/SPC25/CDCA3/DIAPH3/MKI67/TOP2A/CDK1/TRIP13/MAD2L1/SPAG5/AURKA/CDCA8/CDC25A/UBE2T/RAD51AP1/PLK4/E2F8/DSCC1/CCNE1/CHEK1/TK1/HELLS/GINS1/BRCA1/ASF1B/RACGAP1/KPNA2/GINS4/UBE2S/HMGA1/PTTG1/CENPM/MCM4/ATAD2/BRCA2/TACC3/CKS1B/PSMC3IP/CKS2/EZH2/LMNB1/MTHFD2/MCM6/MCM2/GINS3/BARD1/CDKN2A/RFC3/NC…
HALLMARK_MITOTIC_SPINDLE	HALLMARK_MITOTIC_SPINDLE	126	0.593785	2.9848	0.00211416	0.0111359	0.00797093	718	tags=29%, list=8%, signal=27%	ANLN/DLGAP5/KIF4A/TTK/NEK2/BIRC5/TPX2/KIF23/PLK1/KIF2C/NDC80/ESPL1/CCNB2/CENPE/BUB1/CENPF/KIF15/TOP2A/CDK1/KIF11/AURKA/PRC1/NUSAP1/RACGAP1/PIF1/KIF20B/ECT2/BRCA2/FSCN1/INCENP/LMNB1/FBXO5/RHOF/SASS6/KIF3C/KNTC1
HALLMARK_MYC_TARGETS_V1	HALLMARK_MYC_TARGETS_V1	152	0.517846	2.66591	0.0021645	0.0111359	0.00797093	3835	tags=81%, list=42%, signal=48%	CDC20/CDC45/CCNA2/MAD2L1/KPNA2/MCM4/TYMS/MCM6/MCM2/RFC4/MCM7/NME1/CCT5/SNRPA1/PCNA/DDX21/AIMP2/RANBP1/HPRT1/RAN/CDK2/HSPD1/XPOT/SNRPD1/MCM5/POLD2/EIF3B/RRM1/PGK1/LDHA/IFRD1/CAD/PSMD14/CSTF2/HDGF/CBX3/VDAC1/CCT2/NOP16/PSMA2/CCT3/HSPE1/KPNB1/SNRPG/SRPK1/PPM1G/CCT4/ABCE1/TCP1/EIF2S1/DEK/BUB3/PA2G4/PPIA/NOLC1/VDAC3/HDAC2/MYC/PSMD1/SSBP1/UBA2/EIF4E/USP1/PSMC4/PTGES3/PABPC1/TFDP1/ILF2/RAD23B/PSMA6/CCT7…
HALLMARK_MTORC1_SIGNALING	HALLMARK_MTORC1_SIGNALING	149	0.498632	2.57198	0.00211416	0.0111359	0.00797093	2283	tags=54%, list=25%, signal=41%	PLK1/RRM2/BUB1/AURKA/SLC2A1/CDC25A/ELOVL6/GCLC/SLC7A11/TXNRD1/MCM4/STC1/EGLN3/PSAT1/SLC7A5/MLLT11/CCNF/MTHFD2/MCM2/GAPDH/PLOD2/NAMPT/POLR3G/TRIB3/TFRC/G6PD/CCT6A/HK2/PSPH/GMPS/TUBG1/SRD5A1/SCD/HPRT1/PNP/HSPD1/NUP205/UNG/TOMM40/ASNS/YKT6/PSMD12/GSR/PGK1/GLA/LDHA/FADS1/TPI1/ALDOA/IFRD1/CTH/TUBA4A/SQLE/EBP/SORD/PSMD14/EEF1E1/FADS2/PNO1/P4HA1/DHCR7/DHFR/ENO1/SKAP2/HSPE1/GPI/UCHL5/PSMB5/HMGCS1/ACLY/CA…
HALLMARK_SPERMATOGENESIS	HALLMARK_SPERMATOGENESIS	73	0.495605	2.21264	0.00215054	0.0111359	0.00797093	996	tags=36%, list=11%, signal=32%	TTK/CDKN3/NEK2/KIF2C/NCAPH/CCNB2/BUB1/CDK1/AURKA/YBX2/RPL39L/DBF4/EZH2/IL12RB2/RFC4/DMC1/HSPA4L/CLGN/CNIH2/GAD1/ELOVL3/ACRV1/GRM8/TNNI3/CHRM4/SLC2A5
HALLMARK_MYC_TARGETS_V2	HALLMARK_MYC_TARGETS_V2	52	0.527862	2.16145	0.00207039	0.0111359	0.00797093	3501	tags=81%, list=38%, signal=50%	PLK1/PLK4/MCM4/HK2/AIMP2/TBRG4/BYSL/HSPD1/UNG/MCM5/WDR43/SORD/NOP2/CBX3/PUS1/NOP16/IPO4/HSPE1/PA2G4/NOLC1/MYC/NIP7/RRP12/NOC4L/PRMT3/UTP20/TCOF1/NDUFAF4/NOP56/MRTO4/CDK4/SRM/SUPV3L1/DCTPP1/DDX18/RRP9/SLC19A1/IMP4/PPAN/MPHOSPH10/PHB/WDR74
HALLMARK_GLYCOLYSIS	HALLMARK_GLYCOLYSIS	130	0.423863	2.13629	0.0021322	0.0111359	0.00797093	2337	tags=46%, list=25%, signal=35%	CENPA/DEPDC1/HMMR/GPR87/CDK1/KIF20A/PKP2/AURKA/GCLC/STC2/PFKP/ARTN/STC1/EGLN3/ANGPTL4/PLOD2/B3GNT3/DSC2/PYGL/FKBP4/SLC16A3/BIK/EFNA3/STMN1/HOMER1/CHST4/G6PD/IGFBP3/PGM2/HK2/VCAN/TGFBI/PGK1/LDHA/TPI1/ALDOA/SLC25A13/SLC25A10/CTH/DPYSL4/P4HA1/SPAG4/ENO1/PGAM1/TXN/COL5A1/MIF/SAP30/PPIA/GYS2/RPE/TPBG/ABCB6/B4GALT4/PDK3/DLD/ME1/FAM162A/MDH2/PAXIP1
HALLMARK_EPITHELIAL_MESENCHYMAL_TRANSITION	HALLMARK_EPITHELIAL_MESENCHYMAL_TRANSITION	111	0.431924	2.12492	0.00210084	0.0111359	0.00797093	1595	tags=47%, list=17%, signal=39%	COL11A1/DKK1/GREM1/SPOCK1/ADAM12/PTHLH/MMP1/MFAP5/LAMC2/COL7A1/CTHRC1/COL12A1/FBN2/LOXL2/PLOD2/MMP3/PFN2/SLC6A8/VEGFC/SPP1/INHBA/CXCL6/MCM7/CDH2/COL1A1/IGFBP3/SNAI2/CALU/LAMA1/POSTN/MXRA5/VCAN/ITGA5/RGS4/NID2/COL5A2/MEST/LAMA3/BASP1/LOX/SERPINE1/THBS2/COL3A1/TGFBI/COL5A3/MMP14/ITGB1/LRRC15/IL6/PLAUR/BDNF/FN1
HALLMARK_UNFOLDED_PROTEIN_RESPONSE	HALLMARK_UNFOLDED_PROTEIN_RESPONSE	70	0.376723	1.66568	0.012848	0.0494153	0.0353709	3599	tags=60%, list=39%, signal=37%	IGFBP1/STC2/CKS1B/PSAT1/SLC7A5/EIF4EBP1/MTHFD2/CHAC1/YWHAZ/XPOT/ASNS/EIF4A3/FKBP14/DKC1/EIF2S1/DDX10/NOLC1/EXOSC2/EIF4E/TUBB2A/EIF4G1/LSM1/PAIP1/NOP56/DDIT4/EXOSC4/KDELR3/KIF5B/LSM4/EXOSC9/KHSRP/RRP9/CEBPG/EIF4A1/BANF1/SRPRB/SDAD1/YIF1A/HSPA9/ALDH18A1/SHC1/NFYA
HALLMARK_ESTROGEN_RESPONSE_LATE	HALLMARK_ESTROGEN_RESPONSE_LATE	115	0.295642	1.46963	0.026749	0.0891632	0.0638221	1584	tags=33%, list=17%, signal=28%	GAL/CDC20/CDC6/GJB3/TOP2A/KIF20A/NMU/PLK4/TFF1/GINS2/STIL/PLAC1/SULT2B1/SLC7A5/SLC16A1/LAMC2/PTGES/CYP4F11/OPN3/HSPA4L/TH/RNASEH2A/FKBP4/SERPINA5/UGDH/PERP/S100A9/MYB/MEST/HPRT1/IGSF1/SCARB1/PPIF/GLA/MICB/CPE/KRT19/SORD
HALLMARK_HYPOXIA	HALLMARK_HYPOXIA	111	0.297663	1.4644	0.0252101	0.0891632	0.0638221	2320	tags=41%, list=25%, signal=31%	SLC2A1/IGFBP1/HOXB9/SULT2B1/STC2/PFKP/STC1/BCAN/ADM/ANGPTL4/GAPDH/INHA/AKAP12/B4GALNT2/EFNA3/IGFBP3/SLC2A5/PGM2/HK2/LOX/SERPINE1/SCARB1/TMEM45A/TGFBI/PGK1/IL6/LDHA/TPI1/ALDOA/PLIN2/PLAUR/DPYSL4/P4HA1/ENO1/GPI/COL5A1/MIF/PGF/SAP30/TES/TPBG/ERRFI1/PDK3/FAM162A/NDRG1
HALLMARK_DNA_REPAIR	HALLMARK_DNA_REPAIR	86	0.309479	1.43629	0.0402542	0.125794	0.0900424	3947	tags=63%, list=43%, signal=36%	RAD51/ZWINT/CDA/TYMS/PRIM1/FEN1/RFC4/RFC3/NME1/RFC5/ADA/POLA2/PCNA/RFC2/RPA3/HPRT1/PNP/TAF13/GTF2H3/ARL6IP1/SAC3D1/RALA/BOLA2/LIG1/UMPS/POLD3/CANT1/POLR2D/SSRP1/TAF6/TMED2/POLD1/SNAPC5/RAE1/POLR2K/POLA1/NME4/ERCC8/DUT/GTF2A2/CSTF3/POLR2J/POLE4/DGUOK/POLR2H/BRF2/CLP1/ADRM1/NCBP2/DAD1/GTF3C5/POLB/POLR3C/COX17
HALLMARK_REACTIVE_OXYGEN_SPECIES_PATHWAY	HALLMARK_REACTIVE_OXYGEN_SPECIES_PATHWAY	30	0.366958	1.34429	0.107505	0.24433	0.174889	1541	tags=30%, list=17%, signal=25%	GCLC/TXNRD1/PFKP/SRXN1/GCLM/G6PD/NQO1/GSR/GLRX2
HALLMARK_KRAS_SIGNALING_DN	HALLMARK_KRAS_SIGNALING_DN	84	-0.275158	-1.25877	0.129944	0.282486	0.2022	1910	tags=40%, list=21%, signal=32%	PNMT/CHST2/RGS11/IL12B/CDH16/KRT1/HSD11B2/YPEL1/SYNPO/ATP6V1B1/PDK2/RYR2/CYP39A1/MYO15A/PDE6B/ITIH3/C5/PTGFR/GP1BA/IDUA/CAMK1D/TCF7L1/CACNA1F/TFCP2L1/CNTFR/GPRC5C/IGFBP2/CD40LG/FGFR3/ZBTB16/BTG2/PRODH/CD207/SCGB1A1
HALLMARK_ALLOGRAFT_REJECTION	HALLMARK_ALLOGRAFT_REJECTION	116	-0.267552	-1.28643	0.0833333	0.219885	0.157392	2580	tags=47%, list=28%, signal=34%	CD1D/SPI1/CCND3/WAS/NLRP3/HCLS1/CD47/IL2RG/TLR3/CD28/ITGB2/IL2/CCL13/HLA-E/CD3E/CD2/TRAT1/CD4/SIT1/CFP/IL12B/KRT1/CCND2/ICAM1/CCR2/IKBKB/ACHE/PTPRC/IRF8/MAP4K1/NCF4/CD96/LY86/ITK/ITGAL/APBB1/PRKCB/IRF4/CD79A/IL16/ZAP70/HLA-DMB/HLA-DRA/C2/LTB/HLA-DQA1/CD74/HLA-DOB/HLA-DOA/HLA-DMA/ELANE/TLR2/CD40LG/CCL19
HALLMARK_KRAS_SIGNALING_UP	HALLMARK_KRAS_SIGNALING_UP	96	-0.279424	-1.30982	0.0845865	0.219885	0.157392	2327	tags=47%, list=25%, signal=35%	TRAF1/SPRY2/TNFRSF1B/IL2RG/ID2/MTMR10/CXCR4/ITGB2/PECAM1/IL10RA/GYPC/BTC/SPON1/BMP2/NAP1L2/ST6GAL1/IL7R/ITGBL1/CCND2/ETV5/DOCK2/IRF8/ENG/MAP4K1/IKZF1/RGS16/MPZL2/F13A1/ETV1/GADD45G/FUCA1/VWA5A/CD37/SATB1/TSPAN7/SPARCL1/PCSK1N/FGF9/TMEM100/IL33/MALL/APOD/SLPI/NR0B2/PIGR
HALLMARK_COAGULATION	HALLMARK_COAGULATION	82	-0.300817	-1.36665	0.0770677	0.219885	0.157392	1582	tags=32%, list=17%, signal=26%	CTSO/F10/F8/MST1/CFD/C8B/RAPGEF3/GP1BA/MASP2/VWF/C2/ACOX2/A2M/CFI/HPN/SERPINA1/C3/DPP4/RGN/LEFTY2/CPB2/HMGCS2/CLU/CTSH/CTSE/F11
HALLMARK_HEDGEHOG_SIGNALING	HALLMARK_HEDGEHOG_SIGNALING	18	-0.440729	-1.40926	0.0976562	0.232515	0.166432	2150	tags=67%, list=23%, signal=51%	CELSR1/GLI1/OPHN1/LDB1/SLIT1/ACHE/PTCH1/RTN1/AMOT/SHH/DPYSL2/CNTFR
HALLMARK_PANCREAS_BETA_CELLS	HALLMARK_PANCREAS_BETA_CELLS	14	-0.483029	-1.44929	0.0879541	0.219885	0.157392	634	tags=36%, list=7%, signal=33%	STXBP1/ABCC8/DPP4/FOXA2/PCSK2
HALLMARK_FATTY_ACID_METABOLISM	HALLMARK_FATTY_ACID_METABOLISM	92	-0.342195	-1.58451	0.0094162	0.0392341	0.0280834	1293	tags=23%, list=14%, signal=20%	AADAT/CYP4A11/ALDH3A2/ALDH1A1/EPHX1/AOC3/GPD1/MGLL/CA4/ACSL5/HPGD/LTC4S/MAOA/ACSM3/ACSS1/ADH1C/HMGCS2/ACADL/INMT/AQP7/XIST
HALLMARK_MYOGENESIS	HALLMARK_MYOGENESIS	106	-0.350384	-1.66194	0.00191205	0.0111359	0.00797093	2209	tags=48%, list=24%, signal=37%	LDB3/SPEG/CD36/MYL3/SGCG/REEP1/PPP1R3C/MAPRE3/IGFBP7/CASQ1/ITGA7/LSP1/PVALB/GSN/NCAM1/DMD/SORBS1/ACHE/CTF1/PYGM/KCNH2/MYH2/GNAO1/SH2B1/CFD/MYBPH/ADCY9/CAV3/LAMA2/GPX3/HSPB8/MYOM2/SOD3/MEF2C/MYH1/ACTN2/AK1/TNNT3/CKMT2/TNNC1/MYH11/FHL1/SGCA/CASQ2/VIPR1/DAPK2/MYOZ1/APOD/DES/CLU/FXYD1
HALLMARK_BILE_ACID_METABOLISM	HALLMARK_BILE_ACID_METABOLISM	68	-0.398061	-1.73096	0.00567108	0.0257776	0.0184514	1136	tags=28%, list=12%, signal=25%	AR/CYP27A1/ALDH1A1/ABCA6/CAT/ABCA5/TTR/EPHX2/ACSL5/GNMT/TFCP2L1/CH25H/DIO1/NR3C2/RXRG/HSD17B6/ABCA3/ABCA8/NR0B2

## Sheet: Supplementary Table.6
IRGS distribution in NSCLC cell lines
Cell_line_name	IRGS
LC-1/sq-SF	1.42255
NCI-H1395	1.8012
LC-1F	1.58718
ABC-1	2.5928
LK-2	1.56213
LOU-NH91	2.13162
NCI-H1975	2.33323
NCI-H2126	1.46193
EPLC-272H	2.21736
LCLC-103H	1.99716
Calu-3	1.82829
NCI-H1650	2.66676
NCI-H441	1.72168
NCI-H1869	2.03602
LCLC-97TM1	1.62968
HCC-1171	1.95104
NCI-H1819	1.64812
NCI-H2170	2.05009
HCC-2814	2.06966
KNS-62	1.92201
LXF-289	1.94303
HCC-1195	1.30647
NCI-H2444	2.36504
SW 1573	2.05921
IA-LM	1.18494
HCC827	2.0697
NCI-H650	1.66306
COR-L23	1.8778
NCI-H1755	2.1103
RERF-LC-AI	2.13988
A549	2.25642
NCI-H1781	1.79266
HCC-1359	2.29857
Calu-1	2.49605
NCI-H3255	2.03737
HCC-1833	1.4258
HCC-78	1.81077
NCI-H854	1.41779
HCC4006	2.31822
HCC-2108	2.03654
COLO-699	1.39447
NCI-H1651	2.1562
NCI-H2172	2.29545
NCI-H2073	2.07651
Sq-1	1.73362
NCI-H810	1.52322
NCI-H1623	2.00324
NCI-H661	1.99191
NCI-H1734	1.97619
HCC-1438	1.83691
MOR/CPR	1.78634
BEN	1.4829
NCI-H1915	1.74086
NCI-H1944	1.91398
SK-MES-1	2.13245
EKVX	2.03454
NCI-H1385	1.8761
NCI-H2342	2.05929
CAL-12T	2.37324
SW 900	2.17749
NCI-H226	2.41822
NCI-H1437	2.2757
NCI-H596	2.52652
Calu-6	1.89857
HARA	2.22706
HCC-366	1.93914
HCC-44	1.67028
NCI-H2291	1.81704
NCI-H1703	1.83593
NCI-H1693	2.23139
NCI-H1155	1.84367
NCI-H1373	1.74028
NCI-H1435	1.90709
NCI-H1666	1.7088
ChaGo-K-1	1.61478
NCI-H1648	1.53842
NCI-H522	1.51924
RERF-LC-Ad2	1.85521
NCI-H1838	2.09069
RERF-LC-KJ	2.01153
NCI-H647	2.15333
NCI-H2085	2.17078
HCC-95	1.94002
COR-L105	2.17582
NCI-H520	1.5378
NCI-H1573	1.73238
NCI-H322	2.63559
NCI-H460	2.13147
HOP-62	2.16621
EBC-1	1.89849
A427	1.15576
NCI-H2228	2.21416
NCI-H1563	2.10616
NCI-H2106	1.68011
NCI-H838	1.92517
HCC-2279	2.27738
NCI-H2347	1.92427
RERF-LC-Sq1	2.27133
NCI-H2087	2.01491
NCI-H358	1.86289
NCI-H2110	1.89901
NCI-H2122	2.31041
LUDLU-1	2.07635
NCI-H1792	2.12233
RERF-LC-MS	2.1138
HCC-15	2.50621
HOP-92	1.95906
T3M-10	2.53208
NCI-H2030	2.02965
HCC-827-GR5	1.84355
HCC2935	2.29779
NCI-H1568	2.138
NCI-H3122	1.82884
LU99	2.15029
NCI-H2009	2.04679
NCI-H1793	1.90484
PC-14	2.13221
NCI-H1299	2.02041
DV-90	1.87532
NCI-H1581	1.37575
RERF-LC-Ad1	1.84361
NCI-H292	2.12176
NCI-H23	2.02178
NCI-H1355	2.01726
HCC515	1.59215
NCI-H2405	2.2279
NCI-H2023	2.28011

## Sheet: Supplementary Table.7
DEGs for CMap
Up in high IRGS	Down in high IRGS
KRT6A	PGC
GPR115	SCGB3A1
KRT6B	C16orf89
ANLN	CYP4B1
TNNT1	SFTPC
SERPINB5	AQP5
KLK6	PIGR
ABCC2	SCGB3A2
NEIL3	CACNA2D2
PRR11	NAPSA
CTSL2	SCTR
CENPA	ADH1B
ESCO2	KIAA0408
MCM10	SCGB1A1
DLGAP5	DMBT1
KIF4A	GGTLC1
KIF14	CHIA
DEPDC1	HABP2
FAM72D	SFTPA1
MYBL2	CLDN2
EXO1	CYP2B7P1
IGF2BP1	SFTPB
MYEOV	C4BPA
TTK	PLA2G1B
KRT6C	SFTPD
CDKN3	PCDP1
NEK2	PEBP4
CENPI	SFTPA2
FAM72A	VSIG2
IGF2BP3	LOC723809
UBE2C	GGT6
COL11A1	CD207
SGOL1	CLDN18
CKAP2L	ATP13A4
PBK	HLF
FGB	CRYM
CDC25C	SUSD2
MAGEA3	XIST
MAGEA6	GLB1L3
HJURP	SFTA3
HHIPL2	PRMT8
POPDC3	WIF1
GREB1L	LRRC31
MELK	SFTA1P
BIRC5	AQP4
TPX2	FOLR1
NUF2	AMY1A
ASPM	PCDH20
FAM64A	PAX7
SKA3	C20orf56
FAM72B	NR0B2
GNG4	PRDM16
CEP55	FLJ42875
KIF23	F11
PLK1	PPP1R1B
KIF2C	GFRA3
PTPRH	C7
NDC80	FCGBP
EPR1	FIGF
TROAP	TDRD10
SKA1	ROS1
GAL	FCER1A
CDCA2	GKN2
AURKB	IRX2
OIP5	ALPL
DEPDC1B	DLEC1
ESPL1	C2orf40
PAEP	ADAMTS8
AKR1B10
KIF18B
BUB1B
CDC20
CDC45
IL1F5
C1orf61
HTR1D
SPC24
NCAPH
RGS20
FOXM1
MTL5
CASC5
CCNB2
KRT16
PTPRN
HMMR
CCNA2
CENPE
APCDD1L
RAB3B
CDC6
FAM54A
PPP2R2C
LY6K
GPR87
AKR1B15
RRM2
GJB3
SPC25
BUB1
CYP4F3
CDCA5
CLSPN
MUC16
NCAPG
CDCA3
GTSE1
C15orf42
RIMS2
ORC1L
